# Supplementary material for: Individualized Pooled CRISPR/Cas9 Screenings Identify CDK2 as a Druggable Vulnerability in a Canine Mammary Carcinoma Patient
Source: Vet Sci. 2025 Feb 18;12(2):183. doi: 10.3390/vetsci12020183 (PMC11861728; doi:10.3390/vetsci12020183)
Supplement: Supplementary file 1 [file vetsci-12-00183-s001.zip]

Archive with 7 entries (7 files):
- S3, S5, S7-S9.pdf
- Supplementary Figures S1-S4.pdf
- Supplementary Information.pdf
- Supplementary Table S1.xlsx
- Supplementary Table S2.xlsx
- Supplementary Table S4.xlsx
- Supplementary Table S6.xlsx
