# Supplementary material for: Individualized Pooled CRISPR/Cas9 Screenings Identify CDK2 as a Druggable Vulnerability in a Canine Mammary Carcinoma Patient
Source: Vet Sci. 2025 Feb 18;12(2):183. doi: 10.3390/vetsci12020183 (PMC11861728; doi:10.3390/vetsci12020183)
Supplement: Supplementary file 1 [file vetsci-12-00183-s001.zip › Supplementary Table S1.xlsx]

## Sheet: counts-1737
Supplementary Table S1. All 1269 genes targeted by the custom canine CRISPR/Cas9 sub-library CP1737 and sgRNAs counts (plasmid DNA and day 0 and day 40 for both organoid lines)
Construct Barcode	Annotated Gene Symbol	pDNA	ORG_63_C_D0	ORG_63_C_D40_R1	ORG_63_C_D40_R2	ORG_63_B_D0	ORG_63_B_D40_R1	ORG_63_B_D40_R2
AAAAAACGTACCTAGTCTTG	CENPH	440	1161	16	33	1443	27	60
AAAAAACGTATGGCACGAAG	PSME4	425	433	230	123	590	2	1
AAAAAATATCCACCTCAACC	RBM8A	414	106	84	50	281	0	1
AAAAACGCATTTCGGCTCAG	DHX38	466	700	0	0	1397	11	8
AAAAAGATATATATAATCTG	DCAF6	465	561	21	9	809	3	9
AAAAAGATGGAAGGGCACGA	DTX3L	404	598	53	69	881	6	25
AAAAAGCATGAGTAAAATTG	ATRX	499	683	64	21	1242	9	3
AAAAATAAGTTAAAGCTGGT	MNAT1	647	454	14	20	561	22	32
AAAAATCAATCATACCAATG	RNMT	368	267	1	1	725	25	27
AAAAATCGAGAACGTCATAG	ONE_INTERGENIC_SITE_1	343	879	209	168	1212	11	7
AAAACAAGTACCTGTTGAGT	STK3	453	527	40	19	975	16	7
AAAACAAGTAGAAACTGAGG	PSIP1	361	565	133	104	739	5	12
AAAACAGCGGCACTGAACAC	IPO9	488	301	58	39	620	1	1
AAAACAGGTAGGGAGAACCG	METTL13	382	895	22	44	1181	10	28
AAAACATCCAATGCCGATGT	ONE_INTERGENIC_SITE_2	374	630	65	87	1046	14	12
AAAACCACCTAACACTTCAG	ATN1	493	435	1	0	632	0	4
AAAACCGGAGACCACTGTCA	ELOA	484	668	25	178	1244	174	285
AAAACCTCTTCTCCACGCGT	E2F8	444	306	1	1	736	4	4
AAAACGAGTTTACAGCTACG	ERCC4	447	866	32	16	1375	13	13
AAAACGCTAGACGTACGCTA	NO_SITE_3	357	399	74	53	953	164	149
AAAACGTATCGTCCGAATCG	NO_SITE_4	558	1480	389	500	2153	146	339
AAAACGTGCGCGAGTCGTAT	NO_SITE_5	400	564	27	5	896	1	3
AAAACTACATGCGATTAAAG	GTF2F2	303	238	2	0	778	3	4
AAAACTCAAATCAATAGAAA	MED4	343	310	143	6	568	1	5
AAAACTCCATGTCGACACCT	ALDH3A2	631	450	37	15	855	5	1
AAAACTCTGACTTACCCTTG	TRIP12	373	959	12	10	1828	167	59
AAAACTGAAGATGTGATTCG	BPTF	484	987	23	11	1779	3	3
AAAACTTACGCAACTCCATG	USP7	459	458	2	5	1243	1906	748
AAAACTTCGAAACTCCTGCA	DNAJC2	460	325	1	0	735	2	1
AAAAGACTCATTCCTCACAC	HASPIN	506	243	1	1	420	14	39
AAAAGATAGCCCTCAACTGT	HCFC2	475	984	148	142	1146	8	14
AAAAGATAGGGATTACAGAA	WAC	352	171	0	1	571	0	2
AAAAGCACGTCGTGTACACA	ONE_INTERGENIC_SITE_6	368	867	100	28	1364	2	18
AAAAGCAGAACAGAGCAACA	DNAJC2	491	255	0	1	516	1	0
AAAAGCTAAAAATTATGACA	CSTF3	427	473	1	2	419	0	0
AAAAGTCAGCCAAATCTGAG	TDRD3	558	484	0	1	804	2	2
AAAAGTCCCACTGATCCTAG	RAP2C	488	576	4	3	1015	2	2
AAAAGTGTAAAAGATAAAGC	MPHOSPH8	514	255	0	0	508	5	0
AAAAGTGTGTGTAGCAAGGG	IPO4	679	921	7	10	1412	125	77
AAAAGTTCTTGACCGTCGAG	CBX1	420	991	32	19	1346	27	26
AAAATACAAGCCATCAACCG	TAF1B	399	192	1	0	583	3	2
AAAATCAAAGGAGAGCATCC	HMGB1	601	206	6	0	530	3	11
AAAATCACTTACTTTGACAT	SMNDC1	397	235	15	8	413	1	0
AAAATCAGTGCAGTGGTTCG	TBP	376	788	34	28	1299	114	15
AAAATGAGTTGGTGCTTGAG	HINT1	269	788	6	5	1272	2263	958
AAAATGATGCTTCAACACCC	ATF3	494	308	18	11	577	3	21
AAAATGCACAACCTACCTGA	CCAR2	370	262	2	1	525	1	0
AAAATGCATAGATGCTGTGA	GTF2H3	508	850	63	72	1078	18	21
AAAATGGAAAACTTCAGACA	RBL2	701	227	45	13	732	94	71
AAAATGTGACCACCGAACAG	TFPT	497	363	0	0	882	3	12
AAACAACGGCTCATTTATCA	BAG6	403	382	11	22	877	4	2
AAACAATCGGACTCATCCAG	TLK1	426	652	61	85	901	1	3
AAACACAGCAAATCAGAATG	PHF14	631	1417	157	96	1474	5	17
AAACACATCAATCACTCTGA	PSMD14	423	254	104	21	586	2	0
AAACAGCATCTTGAATGGGT	PAPOLB	537	403	8	7	766	6	16
AAACAGGCTGTGGCGATCAG	YEATS2	338	289	1	0	890	2	0
AAACATCAGGTGCGCACGAA	ONE_INTERGENIC_SITE_7	532	852	12	6	1092	25	15
AAACATGATGTAGCTGACCA	SLC22A7	444	761	345	194	1027	56	18
AAACATGTGCACAAACCGGT	SETDB1	440	281	0	2	672	6	1
AAACATTGATGAAAAGGGGC	UBE2L3	675	267	19	3	706	78	88
AAACCAAGTGCCGCGCATGT	ONE_INTERGENIC_SITE_8	346	537	45	28	1048	687	82
AAACCAATCCTTACCTGCAG	MKRN1	373	293	6	33	703	6	3
AAACCCAAGGAAATCTCCCA	E2F8	431	456	2	1	832	56	93
AAACCCCATCCGGAAAAGGT	INCENP	540	191	799	1026	371	4	2
AAACCGACAGGCGTAATAGG	RAG1	471	488	5	8	973	7	3
AAACCGCATTACGACTCGAC	NO_SITE_9	549	287	17	23	527	6	4
AAACCGGTAGAGACAAATCA	USP16	383	774	8	17	950	3	1
AAACCTAGCACACATCTACG	CTR9	385	377	1	2	664	38	17
AAACGAGCGATTCGGCGAAT	NO_SITE_10	335	687	21	42	1287	6	12
AAACGCCGGACACTACCGTT	ONE_INTERGENIC_SITE_11	514	584	13	19	923	0	6
AAACGCCGTTAAGTCAAAAG	ONE_INTERGENIC_SITE_12	391	297	3	3	585	38	49
AAACGCGACTAGTCGCTGAT	NO_SITE_13	379	800	52	76	1120	3	2
AAACGCTACCTGAATTCGGG	PLOD2	383	529	0	1	1015	102	95
AAACGGAGCTTGGAAGTCGC	DLX5	385	480	2	5	951	4	4
AAACGGCGATAACGCCGTAA	NO_SITE_14	430	837	492	448	1568	10	6
AAACGTACCGTGCAAATATG	TDRD7	403	493	37	29	872	0	3
AAACGTCAAACCCCAAACGC	KDM7A	427	111	0	1	282	0	0
AAACTAATTCTCCGCGAAGC	FTO	511	365	1	0	581	2	5
AAACTACTTAGCTACCGGTA	ONE_INTERGENIC_SITE_15	541	810	44	34	1231	12	18
AAACTATACAAGAACTTGAC	TRDMT1	583	251	69	743	342	1	0
AAACTCAATTGGGAAAACGA	POLR1A	554	214	2	0	463	1	0
AAACTCCTTACAGTTAATGG	TDRD9	457	650	19	53	1073	2	2
AAACTGAGAACCAGACAATG	USP16	387	662	3	12	1100	3	3
AAACTGCTTTACAACAGACC	DEK	497	283	0	1	509	1	1
AAACTGGACCCCGTCGAACA	CDYL	437	724	62	164	915	4	5
AAACTGGCCAAGGACCACAT	BANF1	360	303	11	1	756	3	0
AAACTGTGCAACTCACAGCG	RAG2	360	1105	40	17	1437	5664	3350
AAACTTACAACTATATTTCG	GTF2B	472	244	0	1	602	0	0
AAACTTACATACCGGCAAAG	BCAT1	417	507	1218	1164	680	1	1
AAACTTACCACACAACAAGT	RAD18	474	178	7	4	458	256	114
AAACTTATAAGTAACAATGA	RAD21	559	201	6	23	417	3	1
AAACTTGCTCTACACGTCCA	MAPKAPK3	618	1034	37	83	1682	457	481
AAAGAAAAAAGGGGCTCCCG	ING5	400	997	3	0	1103	4	7
AAAGAAAGTGCACGTAACCG	E2F7	412	771	25	41	1221	5	4
AAAGAAATGTACGACTACCA	CDC40	473	203	0	1	624	199	96
AAAGAAGGATTGTCCAAATG	SMYD2	403	781	3	11	1441	15	2
AAAGAATGTCTGAAGGCTAC	RAD18	457	409	1	2	752	35	54
AAAGAATTGACCGAACGCAT	ATF7IP2	500	257	3	2	577	287	268
AAAGACAGTCCGAAACCGAG	CHAF1A	408	329	0	1	768	2	2
AAAGACCTATAAAGACCGAG	VGLL1	408	389	16	16	671	1	0
AAAGACTATTTCCTTAGCAG	PHYHD1	413	420	8	1	833	83	155
AAAGACTTGAAGAAACCTCG	GLYR1	373	672	30	35	756	161	191
AAAGAGCAAGTGACAAATGT	SNCA	489	295	2	0	836	5	5
AAAGAGCGTGTTCTAATGCA	SRSF11	542	812	171	245	1151	28	36
AAAGAGGACAGACGCATCCA	CTBP1	445	1661	385	197	1733	173	53
AAAGAGTAAAAAGGTAGAAG	CBX3	368	378	1	10	932	4	9
AAAGATGGCTGTGACCACAT	ALKBH2	460	776	125	184	970	12	9
AAAGATGTCATCAAGAGAAA	NFYB	587	398	1	3	705	4	0
AAAGCAAAAAGGGCTTGCTG	CENPL	372	719	318	135	974	1	0
AAAGCAAACTATGAATCACC	MIS18BP1	468	263	1	6	379	1	0
AAAGCAAAGAGGCCACTCCG	JARID2	474	627	3	2	1303	4	4
AAAGCAAAGCTAGAACATGG	GTF2E2	473	273	1	1	598	24	12
AAAGCAATGAGTAACCCGGC	CHD7	375	462	20	38	696	42	13
AAAGCACACCCAGTTGCTCG	DNMT3L	572	928	113	51	1419	12	16
AAAGCACTGATGAACTAGCA	WDHD1	579	769	37	15	1018	2	3
AAAGCAGGTCTACGCTCCAA	ONE_INTERGENIC_SITE_16	394	773	45	20	1216	19	12
AAAGCATGTACATACTATGG	SMAD4	502	455	1	2	848	138	24
AAAGCATTGCGTACTAACCC	CTR9	433	421	18	22	1017	14	5
AAAGCCAACAAGTTAGACCA	PRMT1	590	428	0	1	832	5	0
AAAGCGCGACCGCGTATAGT	NO_SITE_17	417	781	5	4	1007	7	11
AAAGCGGATGGAGATCCAAG	SMARCD2	451	1183	59	67	1353	12	6
AAAGCGGCACATGTCATGCT	HDAC3	436	565	5	1	881	7	1
AAAGCTAAGTGGGCGTGAAG	SET	540	990	34	26	1255	5	19
AAAGCTCAACAGCAACACCC	EIF4A1	407	74	0	1	294	0	0
AAAGCTCCAATAATCAACAG	CHUK	516	240	71	64	612	3	1
AAAGGAACGATCCAAGAGCT	TOP2B	439	679	43	13	1269	218	187
AAAGGAAGGATGATTCAACG	SP110	499	801	191	237	1145	2	3
AAAGGACCAGAATGGAACCT	RBP2	333	565	10	15	1083	5	32
AAAGGACCTACAGAGAACTG	MAPK14	450	859	188	36	1226	7	23
AAAGGATTCTGAATCCACAA	RSF1	506	153	2	0	615	11	40
AAAGGCAGTTTGTAGGAAGG	HDAC5	416	927	20	10	1409	5	9
AAAGGCCGTATAGAGCCAAA	MPHOSPH8	472	396	0	9	790	0	1
AAAGGGAAAACCCCTCAAGT	CCAR1	503	593	3	1	921	8	1
AAAGGGACATAAATACCTGT	OGFOD1	425	467	68	16	780	112	85
AAAGGTGCACATGTAAAGCC	FBXO11	527	293	18	9	808	0	1
AAAGTAAAATGCTTTCACTG	XIAP	449	653	4	2	876	28	5
AAAGTACATGGAGAAACACA	CDK19	318	254	19	18	663	3	0
AAAGTCAGTAGCTGAAAATG	ZZZ3	490	445	3	1	943	4	4
AAAGTCATCAAAACAGAAAG	DPY30	451	535	54	29	832	2	2
AAAGTCCGTCAAGTAATCCG	ONE_INTERGENIC_SITE_18	453	844	40	27	1427	26	18
AAAGTCTGAATCAATAATTC	GTF3C6	471	315	55	110	799	5	4
AAAGTGAAGTTCTCAGATGC	NAP1L1	462	869	147	172	1083	1	2
AAAGTGGAAGAATGTTTCCG	TET2	500	1155	84	87	1466	41	51
AAAGTGGCTTCTGTAGGACA	CENPO	350	648	55	8	1517	5	20
AAAGTGGTCGATTTCGACGA	PHF14	631	656	0	1	1014	0	3
AAAGTGTTGGGACACGACAC	ONE_INTERGENIC_SITE_19	610	484	33	33	789	1	4
AAAGTTGATTTCGATTCTGA	UBE2L3	468	527	15	13	780	15	5
AAAGTTGGGACTATCGATGA	UPF3B	441	647	3	7	1362	0	1
AAAGTTGTTGCCGCCTGATG	MED4	493	902	19	50	1472	10	10
AAATAAACAAAGCATCGCGA	ONE_INTERGENIC_SITE_20	420	154	138	12	473	53	9
AAATAACAGCTGAGGTCGAA	MLLT10	641	608	70	53	985	31	55
AAATAACCAGAGTCACACTA	APOBEC1	473	568	2	2	627	1499	1162
AAATAATAGCACGTCCCACG	ONE_INTERGENIC_SITE_21	462	498	1290	1285	826	51	30
AAATACAGCACTCTCGCACA	ONE_INTERGENIC_SITE_22	520	546	42	30	906	12	21
AAATACATGATAGTGGACGA	SMARCA2	390	703	29	27	1201	8	2
AAATACCAACTGGACGAACC	WWC1	525	407	18	40	811	32	25
AAATACGCATTGTCAACCTT	ONE_INTERGENIC_SITE_23	515	395	5	8	1011	12	27
AAATACTTGCTTGAAGTACG	POT1	335	1002	48	42	1546	596	758
AAATACTTTATACATTACAG	MORF4L1	530	330	8	11	672	1	3
AAATAGGATTGCGAACCAGG	BRD1	315	583	697	2286	1083	5	33
AAATAGTTGCAACAAAAGAG	KMT5B	451	475	9	8	888	1	0
AAATATAACCGATCGATCGC	NO_SITE_24	409	271	4	101	650	1	1
AAATATCAGAGATTAGTACC	BRWD1	731	424	1000	283	619	22	12
AAATATCTCTAGAGTACCCA	CDYL	347	320	9	4	747	4	0
AAATCAATGAGCTAGTTGCT	SETD9	411	596	33	50	1006	7	5
AAATCACAGATAATATCAAG	MED24	425	288	14	9	440	5	0
AAATCACGACCCCACGCTAA	ONE_INTERGENIC_SITE_25	646	923	541	516	898	46	30
AAATCATTGAGTCGAACCAT	ONE_INTERGENIC_SITE_26	554	784	5201	6393	1095	24	20
AAATCCACCAAGAAGACATG	RAG2	619	699	167	191	1354	19	60
AAATCCCAGCGATCTCCAGT	KDM4C	588	225	6	9	531	2	1
AAATCCTCACCATGCACTTG	RBP1	537	820	12	11	1583	33	22
AAATCGCTATCTTGCTATGA	FGF2	621	814	39	19	1509	125	119
AAATCTAGGCTACACACCTG	HCFC1	290	325	0	1	974	1	0
AAATCTATAGATGCAGGACC	WDR61	428	702	6	5	803	6	6
AAATCTGATGCACCCGCATA	ONE_INTERGENIC_SITE_27	691	683	53	82	1198	2	12
AAATGAGGGACTGGCGATTG	ONE_INTERGENIC_SITE_28	508	1656	179	146	1905	13	12
AAATGAGGTACGTCAGTGTT	SUB1	408	841	158	69	1432	4	7
AAATGATAAAGATTAACAAG	GLYR1	438	190	0	3	489	1	2
AAATGATGTTTACTCTGTGG	THUMPD2	385	637	395	206	1316	4	3
AAATGCAATGAAAACTGCGG	MED30	568	392	1	0	911	2	3
AAATGCATCGAAAGACTTGA	H2AFZ	419	632	7	11	736	1	0
AAATGCATTTGAGTATAGTG	MIS18BP1	561	340	1	1	1021	3	1
AAATGGAATGAACTAAATGT	UHRF2	513	492	2	1	773	21	58
AAATGTAATCAGAAGATGGA	OAT	465	420	20	23	938	4	2
AAATGTACATCACATACGTG	NOC2L	421	320	4	2	731	50	51
AAATGTAGTCAAATCGTACA	ONE_INTERGENIC_SITE_29	457	804	17	39	888	8	38
AAATGTGAAAGCTATTCTGC	CENPO	524	584	4	5	789	9	0
AAATGTTCAGGGTTCGTGAG	ARID4B	268	1148	17	6	1092	6	6
AAATTAAAGAACTCTATAGG	PIAS1	515	338	267	220	711	1	0
AAATTAAGAAAACTAAAACA	MBD4	405	197	8	1	367	2	1
AAATTATATGGGCGTGACAA	TAF1B	580	547	69	50	992	57	23
AAATTCATGGGACTTGAAGG	KLF12	394	449	12	6	928	50	70
AAATTGTCCACAAACTCCTG	SMYD5	582	702	0	10	1020	1	4
AACAAAGAAGACCACACACT	POLR2J	574	515	2	3	654	1	0
AACAAATCACTAAAGAGCCA	NFX1	567	324	4	15	665	1	0
AACAACCTGGACAAGCTGTG	LIF	486	973	60	162	1729	21	30
AACAACGAGTGCCGGGATGT	GTF3C4	500	950	392	252	1275	47	25
AACAAGAAGAAGAACCAGCC	H1FX	468	289	40	25	507	0	3
AACAAGCCCGCAGATGCCGC	SUPT4H1	591	479	17	11	940	3	7
AACAAGTTAACCCGTTCCTG	ZCWPW1	455	902	201	120	1347	9	8
AACAATAAATAGTGCCTACT	IL31RA	475	435	1	0	701	5	7
AACAATATGTCCAGAAACCG	PLOD2	403	440	1	2	821	4	0
AACACACCCAACAACCCCGT	KYAT1	513	211	0	1	336	0	0
AACACAGGGAGTCAAGCCAT	HDAC7	491	780	47	138	999	3	9
AACACCCCCTACCTGTACTT	KDM4D	481	680	24	39	839	6	3
AACACCGGTGACATAGAGCA	PADI4	525	656	13	23	995	2	2
AACACGCGTAGGATAACACG	ONE_INTERGENIC_SITE_30	201	785	52	88	1462	22	25
AACACTGCAGAAGAACACCA	TRIM28	431	162	0	5	534	44	29
AACACTGCTTCTGCACATAG	JMJD7	430	518	13	4	941	7	5
AACAGAGCACCTTTAAAGTG	SMARCAD1	471	751	2	12	1530	92	38
AACAGCATGAGAACTTGACA	HDAC9	550	755	136	109	990	7	2
AACAGCCCACTGTTATGGAG	MED27	623	637	47	30	1332	3	5
AACAGCTTCATAGCTAGCCG	NFATC4	621	1230	56	32	1584	8	12
AACAGGATAGACATAACAGT	AASS	559	330	2	2	905	12	8
AACAGGCATAGCGATATCTG	NANS	485	1260	51	48	1666	8	33
AACAGTGACAGACTTACCTG	ELP1	378	520	2	3	1221	2	0
AACAGTGATTCATCAGAGAG	GLS2	327	1152	129	104	1449	10	30
AACATACTTACCATGTCACA	MLLT10	392	362	23	23	759	3	1
AACATCAAAGCTTACTTCTG	CDC40	362	803	284	41	1339	4	1
AACATGATCAGGTCAATTCG	CENPM	186	1136	21	60	2091	15	26
AACCAAAGTGGAATATGACG	PLK1	348	336	7	5	677	2	9
AACCACAGTCATACGACGAT	ONE_INTERGENIC_SITE_31	399	599	982	303	1129	15	7
AACCACTATACGTGGACCAA	ONE_INTERGENIC_SITE_32	601	644	192	58	1356	9	6
AACCAGCCAAAACACAGTGT	FTO	532	355	6	12	1046	37	57
AACCAGCGTCCTCTAACAAG	AFF3	538	917	25	39	1270	37	51
AACCATTCTGAAAGCATCAG	TFEC	320	809	68	70	1518	21	23
AACCCAAGAGTTGTTGATCG	SMARCAL1	396	1335	372	98	1326	10	24
AACCCTGTCATATTCGCGGG	ONE_INTERGENIC_SITE_33	381	1215	1111	534	1311	73	71
AACCGCAAGAAGCTGGAGGG	H1FX	523	528	70	13	1058	3	0
AACCGCGACTTTCGTACGGT	NO_SITE_34	538	719	72	29	988	11	68
AACCGCGTACGCTTCTCGTA	NO_SITE_35	397	718	58	48	996	6	3
AACCGTATATAACTTGCTCT	RAD18	338	836	18	16	1063	3	2
AACCTCACTGTAAACGGAGG	MTDH	448	442	10	2	1011	35	34
AACCTCAGTATAAGCGTGAT	ONE_INTERGENIC_SITE_36	478	1146	205	96	1171	10	17
AACCTGCTGGGCAACCAACT	YAF2	423	820	3127	1936	825	358	283
AACCTTGGGAGGATACAACT	POLR3H	520	447	1	35	760	31	22
AACGAAAAAATACAACATCA	GTF2F1	555	308	40	77	413	1	2
AACGAAGAGGAACCTATGGA	INO80B	476	476	3	1	739	1	0
AACGATAAAGAAGAGACTTG	SHPRH	389	842	1819	221	1460	4	5
AACGATAGTCCTGACGCACA	PARP14	438	654	9	5	1111	3	3
AACGCCAATAGAGCGCCGGA	RUVBL2	512	320	5	4	847	1	0
AACGCCGACGACAGACGCCA	OPRL1	399	496	2	0	1102	34	25
AACGCCTACAGTCTGACTGG	P4HA3	621	819	39	24	1415	2	7
AACGCCTTGAAACAGCTGAG	MED7	523	279	1	0	912	1	1
AACGCGATTCGCTACATCGA	MYOD1	434	464	2	2	881	9	10
AACGCTGGCGGAATGTCTCC	SCAND1	343	954	24	23	1220	29	42
AACGGGCTGATCGTGGAGGA	POLR3K	524	516	12	3	1144	1	1
AACGTGGTCTATCTAAGTGG	KAT6B	385	772	16	25	1521	14	23
AACTACACCAACGCCCAGAG	HUWE1	512	183	20	17	569	0	0
AACTACTGGTCTAATCTACT	GLOD4	385	203	36	7	567	2	9
AACTAGCAAGAGAATACGCA	MAML3	497	381	26	27	789	2	1
AACTATTGACGGACGTATCG	NO_SITE_37	438	1048	27	36	1873	52	133
AACTCAATCGGTATTCAGAT	LZTS1	544	398	1	1	1129	13	26
AACTCCCTGGAGATAAACTT	BRDT	439	509	31	14	816	3	14
AACTCGATACGCGGACGATT	NO_SITE_38	540	918	13	59	1088	13	5
AACTCGCTATTGGCTGCACT	GATAD2B	643	600	278	184	795	0	5
AACTCGTACGCGCGCGAGAT	NO_SITE_39	375	1022	43	36	1332	59	69
AACTGAGAAATGTCATTGAG	UXT	578	917	0	6	1407	4	5
AACTGCTAGCTTTATTGACG	HAT1	679	936	23	65	1338	70	66
AACTGGATGATACACCCATG	SFPQ	653	306	7	2	842	2	0
AACTGGGATAGATTACATCC	MTF2	415	601	222	62	850	23	32
AACTGGTTCGAAAACTTGGT	CSNK2A2	464	638	6	11	1175	27	48
AACTGTAATGCGACGATCGG	NO_SITE_40	549	826	15	28	1600	13	3
AACTGTCGAAGTATACGAGT	SENP6	317	501	145	280	795	1	0
AACTTACATGATACACCCAA	PLK1	289	275	192	96	398	1	0
AACTTACCGGCGATCGTAAT	NO_SITE_41	508	735	3	14	1263	5	16
AACTTACCTACAAACAACAC	INTS12	421	108	2	0	337	0	0
AACTTACTCACTATCACCAG	MLLT3	609	680	10	5	833	15	18
AACTTCACAAAAGATACAGG	WDR5	499	174	0	2	425	0	0
AACTTGAAAGCTCTATCAGG	GTF2E2	364	361	1	13	937	0	65
AACTTGAAGGGCAAGTTGGG	GTF2A2	359	467	64	39	1029	8	28
AAGAAAAACGAAGGCACTCG	SRSF11	373	978	20	2	1295	40	35
AAGAAAACGTAAAAACTGCA	EPC2	406	269	32	22	368	8	1
AAGAAAAGAGAAGTTGCCAC	ACTL6A	558	337	0	0	526	7	21
AAGAAAAGGATAAGGACAGT	PARP1	415	292	13	4	510	0	3
AAGAAAATGAAACTTACACA	ZMYND8	540	120	1	0	536	11	1
AAGAAACCAGAGGGTTGCGA	LIN9	566	598	16	9	972	41	62
AAGAAACGTCACTCAGCGTG	CHAF1B	429	619	192	195	1188	4	1
AAGAAATTCTTCATACCACT	ERCC1	486	199	5	1	486	2	2
AAGAACATCTAGTCCAACAA	KDM6A	425	272	14	15	506	3	1
AAGAACCATTACACGCCGGG	PRDM16	440	431	3	4	1038	213	196
AAGAACCGAGCTCCTCACAA	TNP1	587	754	51	21	866	6	5
AAGAACCGCGCCGATATGCG	NO_SITE_42	380	1145	56	41	1651	77	60
AAGAACGCTGTAGAACACAT	FLT1	393	166	0	0	451	11	9
AAGAACTAGAAGAAAAACGA	EP300	264	287	35	18	661	74	60
AAGAAGAAGAAGAAGTCCGG	DDX54	456	169	0	2	514	1	2
AAGAAGCATGTCCAAACGAG	PHF20	589	438	35	10	955	2	0
AAGAAGCCCCTCCCGCCCAA	MSC	465	565	9	3	1039	15	9
AAGAAGCCTTAACGGTTGCC	PAPOLB	583	1079	24	12	1185	2	6
AAGAAGCGTTTCACGCCCCG	ONE_INTERGENIC_SITE_43	404	663	7	6	1286	17	13
AAGAAGCTGAAGCTAGACGT	PELP1	450	513	9	1	681	4	1
AAGAAGCTTACCGTTCAAGA	CHD2	555	309	17	10	811	3	1
AAGAAGGATCACTCCAGGTG	SP110	496	793	2	4	1545	11	5
AAGACATGACACTTACAAGA	UBE2V1	560	233	4	1	579	12	39
AAGACCAGTAAGGATGTACC	TP53BP1	405	615	6	4	675	9	20
AAGACCGGAGTAAAAGTCAT	CDK12	385	622	68	5	1149	29	19
AAGACGAGTCTATCTTACTG	CENPI	639	260	126	59	887	2	1
AAGACGAGTTACTGCTACCG	IGBP1	638	187	0	1	837	2	1
AAGACGATGCGTAGTATATG	CPSF3	411	580	11	39	1076	5	0
AAGACTAAAAGTAGTTCCCC	TAF3	322	300	5	2	590	3	4
AAGACTAGAACTGTATACTA	SYCP3	415	347	82	26	721	19	26
AAGACTGGGCTCATTAGATG	TAF4B	558	1226	176	246	1233	27	6
AAGACTTGTCATCCACTGGT	CUL4B	462	895	894	539	946	3	7
AAGAGAGCCCCATCCGTACA	CDCA8	521	400	11	17	1129	5	19
AAGAGAGTGATCCATACCAC	EED	440	347	7	4	632	0	0
AAGAGATCCTGAGTTTCCAA	CD1D	485	513	14	0	776	7	0
AAGAGATGTCTAATCGCAGG	ONE_INTERGENIC_SITE_44	510	739	216	78	907	13	11
AAGAGCCAGACAAAAAAGAG	PSIP1	262	358	39	74	739	0	22
AAGAGCCAGATGTTAAACCT	POLR3D	571	450	36	2	613	1	5
AAGAGCGGAGGAATCCGGTG	CCAR2	562	1074	17	22	1244	16	97
AAGAGCTCAGAAACCTAGGG	SETD2	485	968	736	308	1483	221	181
AAGAGCTGTACATTGTATGT	NCBP2	498	590	17	1	1297	16	5
AAGAGGACAATCTAGCGAAG	JADE1	432	547	30	30	1172	58	28
AAGAGGCACTGCATGAGCAA	ZBTB32	611	4	0	0	20	0	0
AAGAGGCAGACCTAGGAAAT	HMGA2	628	1044	21	7	1170	36	3
AAGAGGTAGTTGCTCTCTGG	PPP1CA	313	863	6	3	1704	146	248
AAGAGGTGGAGACATACAGA	DDX5	473	636	1079	949	718	8	7
AAGATACTCCACAACCGGAA	DHX36	657	172	12	1	407	0	0
AAGATATAATTGGTTCCGGA	SMC4	373	283	8	10	593	2	0
AAGATCAAATCGACAAACCC	HMGB3	479	213	69	55	524	0	1
AAGATCAGGAAGGACGAGGG	HMGB4	415	855	58	39	1141	3	7
AAGATCCCTCCACTCCAAGC	RPE65	689	320	2	2	767	44	15
AAGATGAGTTGGTAGACCAC	CBFA2T2	342	695	57	49	1129	27	9
AAGATGCACCCTATTAGACA	ZCWPW1	361	365	10	1	594	0	0
AAGATGGAATTGTCTAGGCT	TAF1A	496	710	90	102	974	10	20
AAGATGGCTAAGGAGCCTCG	ARID5A	336	795	150	136	1011	23	8
AAGATGTACTGCTTCAGCAG	NELFB	539	373	4	1	769	3	0
AAGATGTTGATCCAAAAGTG	TAF3	320	577	2	2	1191	6	16
AAGATTCAGATAGCTACAAG	TAF1A	464	276	11	0	582	2	1
AAGATTCCACCAAGCAACTG	SHPRH	535	620	22	20	838	3	2
AAGATTTGCTGGGGATACTG	CCNE1	418	520	11	8	1100	33	28
AAGCAACAGTGCTCATGACT	SMARCC1	529	536	24	39	987	20	95
AAGCAAGAAAAGAGCAACAT	SUZ12	363	147	2	1	345	24	2
AAGCACATCGAAGCCACTGT	ADHFE1	387	735	63	57	847	3	1
AAGCACCTATCTTGTATGCG	ONE_INTERGENIC_SITE_45	315	822	121	100	1438	57	43
AAGCACTGTTGATCCGCGCG	ONE_INTERGENIC_SITE_46	654	599	41	35	1151	34	76
AAGCAGAAAAACATGTACGT	BDP1	535	308	0	3	487	1	1
AAGCAGAAACCCATCCAGCA	SIRT4	552	699	34	46	995	18	13
AAGCAGAGTTGCAACCTAGG	CECR2	310	623	5	12	961	10	41
AAGCAGCCGTCCTATATTGG	CHD1	455	842	4	20	1170	6	3
AAGCAGGACTCAATCACCCG	LAS1L	359	348	1	6	928	1	0
AAGCAGGAGTGTAATAATCA	PHF3	357	839	93	77	1042	48	22
AAGCAGGTGTTAGTGCATTG	SMARCC1	486	1298	169	191	2101	44	63
AAGCAGTCGAACGGAATCCG	SMYD3	412	591	3	3	1197	14	49
AAGCAGTGCACTATGTGTCT	CHUK	455	928	1759	1134	1380	42	38
AAGCATTTGACAATACAGAA	SETBP1	477	360	2	20	690	2	1
AAGCCAGTTCAGTTACCTCG	CDK8	429	1053	710	535	1329	5	9
AAGCCCCATTAGTGATGAAG	SNAI2	377	518	2	9	868	212	256
AAGCCCTGGACTAAGGAGTG	COPS5	411	743	165	17	1818	28	12
AAGCCCTTGACTCACTGGAA	P3H3	514	737	13	9	1108	4	6
AAGCCCTTGTTGCTCCACCA	AGXT2	538	812	183	181	1121	11	2
AAGCCGACCTCGTGCAGACA	EGLN3	559	705	7	2	1213	5	9
AAGCCGGCTGAAGTAATGCA	GTF2H4	498	433	1	0	823	3	0
AAGCCGTCGGTACGCAACGG	NO_SITE_47	326	867	54	35	1558	29	12
AAGCCTCCGCACATCGCTTA	ONE_INTERGENIC_SITE_48	451	819	175	251	1260	2	4
AAGCGAATCAGTAACGGTCA	ONE_INTERGENIC_SITE_49	443	683	64	4	1164	3	9
AAGCGATGCTGGGACAGTCG	ATXN7	449	667	380	232	1439	18	25
AAGCGCAAAAATAGGACCAG	DPF3	549	407	0	4	1146	3	4
AAGCGCCGTACGAGTAATCG	NO_SITE_50	400	1161	19	13	1842	8	12
AAGCGCCTGGACCTTAAGGA	PARP14	589	506	3	6	857	1079	1928
AAGCGCGCACCGTATCGACG	NO_SITE_51	451	1409	20	4	1651	33	30
AAGCGGAAACCTCCTGCCAT	TLK2	575	512	19	15	979	3	2
AAGCGGAACAGGCAGTACAC	SLC22A12	448	739	193	84	853	7	11
AAGCGGACAATACCTTTCGG	L3MBTL3	572	1019	50	63	1025	103	246
AAGCGGCCGATGCAATGTCG	POLR3A	452	612	60	79	1101	3	9
AAGCGTAATGGTGCAACCCG	ONE_INTERGENIC_SITE_52	372	953	89	7	1313	16	17
AAGCGTCGCGTAACGGCGAA	NO_SITE_53	581	1095	84	20	1839	19	13
AAGCGTCGTTCGCGCAATTT	NO_SITE_54	590	527	371	575	855	4	1
AAGCGTTGAATCCAACAATG	SIN3B	375	413	111	53	734	27	3
AAGCTCGCTAAGATCGGCCA	CDK9	557	278	3	1	1021	6	15
AAGCTGATGGTGAATGTGTG	MNAT1	409	705	3	1	1326	4	1
AAGCTGGCGGTAGAGATCCA	SETD6	451	786	20	36	1219	5035	5267
AAGCTGGCTCAAAAACTCTG	PARP4	453	448	178	171	529	1	1
AAGCTGGGCTTGTAGAACGG	GFI1B	361	811	22	6	1476	13	12
AAGCTGGTGACACTTTATGT	AFF4	309	862	36656	6246	1022	10	8
AAGCTGTATACCTGCACAAG	TRDMT1	552	945	45	30	1535	34	6
AAGCTTGACAGGGATAGACA	TRERF1	566	611	20	15	1110	31	23
AAGCTTTCCTTACAAACGGG	UBE2I	411	436	25	6	1053	3	0
AAGGAAATCTACCTTGAACT	CHD1	491	611	1	1	591	2	5
AAGGAACAGAGTAAAACTGG	TRIP12	408	363	38	14	901	1	2
AAGGAACCTTGGCATCTCTG	TOP1	353	405	10	3	895	2	3
AAGGAAGCCACGGCCGAAGA	TAF11	506	332	1	0	928	3	4
AAGGACCGGATTTCCGACTG	PIM1	504	650	7	5	1308	4	9
AAGGACGGCACTGAGAAGCG	HMGA1	349	674	5	14	1378	6	4
AAGGACTACCACATTGAGGA	HAAO	562	660	1	17	981	11	3
AAGGACTTAGTGAGAGCGGG	ZNF473	492	849	15	9	1246	35	22
AAGGAGCCAACAGAGCAGAT	BRCA1	666	241	1	3	534	0	2
AAGGAGCTCAACAAGGACCA	CD1D	487	521	37	56	1398	6	607
AAGGAGGCTTGTTTAAACTA	UBE2I	564	483	6	2	1018	0	3
AAGGAGTCATACTGAACGCG	PER2	381	744	38	2	1062	1	11
AAGGATACAGCAAAGAGCTT	GTF2H3	502	756	82	38	868	0	1
AAGGCAAACCAACCTCCGTG	NIPBL	570	308	1	1	1005	1	0
AAGGCAATTCGCCCTAAGGG	ONE_INTERGENIC_SITE_55	480	897	4	3	1080	4	0
AAGGCAGAACAGTTCTACCG	OGDHL	291	580	2383	855	922	58	42
AAGGCAGATATGCCAACTGA	WDR11	452	918	8	19	1075	2	4
AAGGCCTTGATAGTAACGTG	KYAT3	539	1200	55	18	1377	24	19
AAGGCGAAAGATACAGGCAA	POLR3G	566	592	59	14	1205	5	1
AAGGCGCGATGACGTTCCTG	PLOD1	424	1046	113	35	1809	19	87
AAGGCTGCTTCAGTCTCTCG	TCEAL7	535	1309	9	34	1743	14	74
AAGGCTTGTCGTACTGATCT	ONE_INTERGENIC_SITE_56	490	1165	95	46	1492	114	181
AAGGGACATTACCCATCCTG	TAF1C	349	328	4	7	1029	2	2
AAGGGACCCTCAAACTCTGA	TDO2	408	668	86	88	946	10	8
AAGGGACCTACGAGACTGAG	NEUROG3	338	919	112	29	1453	1	1
AAGGGAGTGCCGTATCTGGG	ZBTB32	452	974	10	5	1458	11	24
AAGGGCACGATACACACAAG	PHF8	650	706	53	351	1497	19	20
AAGGGCTCACAATGACGTCA	TNKS	450	603	0	3	969	20	25
AAGGGCTGTCGGAAGATACC	PHF6	641	498	11	1	972	77	87
AAGGGGAAGAAACTGACAGT	MLLT6	480	705	34	11	951	23	49
AAGGGGAGGCGAGAAATACG	RYBP	425	1026	40	41	1570	5	3
AAGGGGCTGTAAATTACCGG	ZFPM2	638	666	15	5	1093	6	16
AAGGGTCAACTGTCCAGAGA	BABAM1	684	810	18	6	1384	51	32
AAGGGTGTGGTCTTTACACG	ATRX	447	1119	202	195	1528	15	7
AAGGGTTTAGTACCTTCACA	MCMBP	596	994	9507	73	1283	53	97
AAGGTACTGCTGCAACGGAA	MIER3	473	467	4	4	1089	4	13
AAGGTAGCGCATGAATTCGT	USP3	353	278	3	7	735	3	6
AAGGTCATACACCTCTGAAA	NSMCE2	468	175	0	2	405	0	10
AAGGTCATCTCCCAGCCCGG	WWTR1	453	463	0	1	755	4	9
AAGGTGATCTCGAACTGGAA	ASF1A	349	812	20	16	965	2	4
AAGGTGGTGAGCTATTCAGC	MAPKAPK3	589	426	163	59	582	4	8
AAGGTGTCAACAGATCAGGT	CENPC	606	221	33	7	508	1	0
AAGGTGTGAAGTGAACCGAA	CLP1	289	391	0	0	806	13	5
AAGTAAGGTGCGCTCCAGTG	IPO9	399	809	8	6	1384	6	24
AAGTAATAAAAACCAGGACC	TLK1	490	366	10	15	655	15	15
AAGTAATAACAAGATACCTG	IL1B	451	367	14	5	570	3	7
AAGTAATGTATGTACAAGTG	MED13L	448	992	323	225	1290	23	30
AAGTACAAAATGAAATAGAC	SET	476	104	1	0	294	1	1
AAGTACATACGTTTGTGTCG	NCAPH	397	724	39	21	1367	3	2
AAGTACTACTTACGGTCACT	TYW5	391	933	75	22	984	106	107
AAGTACTGTTGGGCTACGCT	PIAS1	443	507	79	62	827	1	5
AAGTATAGATACCAAAAGCG	BAZ1A	395	651	0	7	1008	7	4
AAGTATCCACGAGTTGTCTG	TAF6	713	907	26	8	1302	7	0
AAGTATTGACAAAGACCTAT	NAP1L1	497	297	0	4	549	15	12
AAGTCACTGGTCCATGATCG	PRDM4	570	490	9	4	1167	8	8
AAGTCATATTCTGCCAACAG	ERCC3	569	401	1	2	735	3	5
AAGTCATTAGCTACCTTGGG	EMSY	301	991	34	12	1253	6	4
AAGTCCAAGACCAGTAAGAG	ZNF217	410	500	11	5	926	36	14
AAGTCCAATCCAGACCTGTG	GLS2	578	884	101	42	1434	12	86
AAGTCCACTTGCATCTATGG	DDX5	469	838	34	41	1376	7	9
AAGTCCCATCATGGGAAACG	PML	533	1325	126	129	1625	124	103
AAGTCGGGGGGCAACGACTG	AJUBA	367	852	172	253	1422	27	17
AAGTCGTCATAGTCGCGATC	NO_SITE_57	410	479	74	52	1265	357	637
AAGTCTTGGACACAGCACAG	ZNF274	479	867	17	38	1224	3	7
AAGTGAAACGTGGTCGTTCG	ONE_INTERGENIC_SITE_58	463	1335	146	93	1319	28	14
AAGTGAAAGTAGCTATCACT	ALDH9A1	581	377	24	16	910	7	12
AAGTGAAGCACGTAAAGCGT	CXXC1	620	318	0	1	738	1	4
AAGTGACATACCCACCCAGA	GTF2H4	398	511	6	1	887	48	52
AAGTGAGAAGGATCGTGGCA	RNPS1	470	457	2	2	857	1	0
AAGTGAGATATAAACGGGTA	FKBP6	370	732	11	7	1100	1	2
AAGTGCACTAAAGAGCAATG	MBIP	444	612	28	1	764	7	14
AAGTGCCAAGAGTCAACAGC	MED12L	389	459	2	2	853	2	15
AAGTGCGTATTTGACCACGA	OGFOD2	510	612	93	17	842	40	1
AAGTGGAGATACAGGTCCGG	SLC22A12	339	659	31	12	923	5	12
AAGTGGCAAAGCGAATGTTG	KDM3B	399	864	136	151	1662	24	59
AAGTGGTAGCAAGGTTCCAC	NPM1	580	254	2	0	503	2	4
AAGTGGTTGTATCGTACGGA	ONE_INTERGENIC_SITE_59	362	890	13	23	1280	5	13
AAGTGTCAGAGACTCCCCCC	TTF1	420	612	78	79	1131	3003	4061
AAGTGTCATACACTTACTCA	SUFU	575	578	9	10	948	14	65
AAGTTAACAAGAGTAGAATG	LIN9	414	885	10	5	1342	381	180
AAGTTATTGTGAATGCCTCG	YAF2	283	1079	9	14	1561	273	389
AAGTTCAGTCCTGATTTGTG	GLS	589	1304	82	80	1770	19	34
AAGTTCCTCTGAAGTTCACA	ING5	502	396	103	62	772	14	29
AAGTTGAAAAAGGCAGACCG	PHF23	696	909	16	32	1173	9	19
AAGTTGAAACGACTTCAGCG	GLYR1	320	1453	682	1073	1664	5	5
AAGTTGGTCACCTTCTACGA	CRYM	581	344	7	20	801	2	1
AAGTTTATGACGAGCACGAC	ONE_INTERGENIC_SITE_60	430	196	6	8	450	2	0
AATAAAATCAATCCCCGACC	CRYBG1	323	182	10	4	455	4	1
AATAAACAGCAAGATGTTTG	PAPOLA	603	935	761	131	1543	5	9
AATAAACCAGAAAATTGCTG	CHUK	442	597	5	15	1060	3	7
AATAACAGATGTCTCAACCC	DACH1	547	328	0	3	612	5	2
AATAACCGATTGCTGCTCAC	SMARCAD1	591	287	0	0	619	3	8
AATAACTCGAGTCTGTCGGC	UBR5	488	431	15	4	643	0	1
AATAAGCAACAGGGAAAGCG	HIF1AN	471	453	10	2	697	25	8
AATAAGTCCGTCTTCATCCT	HTATIP2	513	263	43	46	744	5	5
AATAATCCATCAAACCCCTG	TAT	428	580	13	11	904	1	2
AATAATCCCTGATTCGTGTA	ONE_INTERGENIC_SITE_61	517	765	7	28	1506	8	42
AATAATCTTACCTAGACTGG	PIAS1	437	726	69	55	1337	1	19
AATACCCCAATCCTGAGCTG	ASF1B	393	897	7	4	1620	12	52
AATACCCTAGAAATCCTACT	COMMD3	310	182	2	7	487	487	605
AATACCTACACACCGAAGCT	WDR11	514	542	9	13	1051	110	24
AATACTCCGTTGCGAAAAGG	CDCA2	525	614	152	103	903	2	10
AATACTGTGCATACTGACCC	EYA1	478	506	2	12	1222	9	3
AATACTTACCCAAGTCTACA	POLR2H	434	253	1	2	529	0	1
AATACTTACTCATAAGTCAT	IDO1	504	275	6	6	889	30	1
AATAGCTCATGGATATCGTA	ONE_INTERGENIC_SITE_62	612	1240	63	49	1410	118	155
AATAGGAATGACAGTCAATG	MNT	622	1220	98	93	1452	15	45
AATAGGACCAAATTGGCTAA	SFPQ	642	741	5	2	952	22	9
AATAGGTTCTTACCAGTGAG	PPARGC1B	288	1373	445	861	1501	50	67
AATAGTCAGGAAGTGCCAAA	REST	535	379	2	3	825	2	0
AATAGTGATGACCTGCCCGT	ACTB	551	481	21	11	920	4	12
AATAGTTGGAATACGATATG	BRWD1	372	710	10	12	1577	6	6
AATAGTTTAAATCGAATGAA	PPP4R2	743	618	0	2	1087	9	119
AATATACTCACCGGTCAGAG	SLC22A11	524	679	24	12	1016	0	7
AATATATCGCGACGCGATAC	NO_SITE_63	441	905	29	21	1357	21	23
AATATATTAGGTTTCCTCGG	PAPOLA	554	503	22	21	738	2	0
AATATATTCTACTACCCCAC	POLR2B	6	244	247	48	457	2	2
AATATCTATTCCAATATACT	PAPOLB	463	168	150	113	382	0	0
AATATGAAGATGACGAAGCA	PAWR	406	458	19	14	978	38	62
AATATGATAGCACCGATCAG	MED13L	482	876	128	755	1408	12	26
AATATGCAGTACCCAAACCC	EP300	435	286	11	3	478	15	10
AATATTAGGATGGTTCACAC	MAP3K7	458	287	1	1	538	6	6
AATATTCGGAGTCAACAGAC	E2F7	499	491	62	169	571	0	0
AATATTCTCCTCAATACAGA	STK3	510	231	1	7	494	3	0
AATATTGATGGGCTCGAGAG	SIRT3	378	1218	49	15	1492	10	8
AATATTTCACTGTCGACAAG	CDK8	291	531	58	34	1146	2	2
AATCAAGATTGAGTCTTCGG	TET3	318	408	20	63	829	11	5
AATCACATGTTCTACAACTT	COQ3	422	269	12	9	877	0	3
AATCACCCGCGAGATTGATG	SMC5	775	568	300	187	985	11	9
AATCACTTTACACCTAGGCG	NSD1	559	732	31	10	1061	12	15
AATCAGCCTCAAAACGGGCC	ING4	498	452	3	3	691	264	178
AATCATCGACCAGCGTACTG	CHAF1A	422	277	0	0	671	0	0
AATCATTATTAGGAATACAA	L2HGDH	384	162	2	4	296	0	0
AATCCAAGGAGGCTTTGAGG	DAXX	342	517	9	6	965	61	99
AATCCACAAGCTGTTATCAG	RNF169	512	706	41	18	1142	8	6
AATCCACGATCGACGCGACT	NO_SITE_64	552	819	2387	1449	1051	8	21
AATCCAGAAACTCACGAAGG	SMARCA4	556	842	37	27	1274	182	238
AATCCAGACAAGGTGAAAAG	H1FOO	498	450	1	0	841	1	1
AATCCAGGCGCATCTACAGT	AURKC	460	414	28	45	763	3	2
AATCCATGTCCAGATAAGTA	OGFOD1	623	457	4	1	889	2	0
AATCCGTAACGTTACGTCGG	NO_SITE_65	432	1158	14	25	1547	5	10
AATCGATTGGAATCACCAAA	SUV39H2	598	323	2	11	765	5	3
AATCGCGCACGTATAACGAT	NO_SITE_66	557	593	254	121	1154	7	0
AATCGCGCGTCCGATACATT	NO_SITE_67	435	609	103	37	817	5	0
AATCGCGCGTCGTCAATCAT	NO_SITE_68	576	892	160	116	1022	6	7
AATCGGCAATATATCACGTG	SMAD2	616	731	90	28	1180	11	4
AATCGGGTAATACGCGTTGT	NO_SITE_69	531	715	680	737	1282	1225	437
AATCGGTCCATGCCATAAGT	ONE_INTERGENIC_SITE_70	601	759	36	34	1087	4	5
AATCGTTCGTTCGTATACGA	NO_SITE_71	640	496	5	8	865	19	49
AATCTAATGATTCTATGTTG	CDO1	624	708	10	9	906	408	334
AATCTCCCCACCAGTCGTGA	CDCA5	528	522	88	97	1003	10	29
AATCTGAGATGTTGTTGTTG	HEY2	332	1215	93	68	1772	85	176
AATCTGGAGAGAATGCAACT	SIAH2	373	361	9	3	637	0	1
AATCTTAAAAGAGCTCGTAA	NAP1L3	679	273	6	0	451	1	0
AATGAACAGCACCCCCAGTG	ASPHD2	471	823	2975	1982	1118	18	20
AATGAATGATTTAACCTGCC	TAF1B	274	373	0	1	745	72	135
AATGACGTTAGCATCATAGG	PRKAA2	321	699	8	14	1222	12	10
AATGACTTACCATCTTCAAA	UBE2B	545	189	8	6	525	0	0
AATGAGGCACTATTCACTGG	SCML2	378	1028	55	37	1178	1	2
AATGAGTACCAGACCCAGCT	P3H3	467	491	4	4	893	1	1
AATGATACACACGAAAACAC	ZMYND11	451	71	0	0	312	1	3
AATGATCATGAAGACACAAA	NFYB	525	175	1	1	434	0	0
AATGATCTAGACGCTTGCTG	IGBP1	550	598	871	679	1150	4	1
AATGATGGACTTACATGGGC	SUPT20H	443	394	144	31	804	12	6
AATGATGGGGTCGTACCCTA	PHGDH	330	724	5	5	1102	4	8
AATGCACTAGAACTCTCGAC	ONE_INTERGENIC_SITE_72	474	230	38	26	289	0	1
AATGCACTTTATCGCTACCG	SMYD5	366	669	64	56	925	7	19
AATGCCAAGATCATGATCCG	SF1	463	383	2	3	706	0	0
AATGCCAGTTGATCGTTTGG	MSH6	439	874	3	5	1464	6	6
AATGCGGCAAACTTCGATAT	NO_SITE_73	471	472	25	6	760	36	58
AATGCGTGTCCATCCAGACG	SLC22A8	404	937	37	38	1407	16	64
AATGCTATGCCCAGTCGGAA	ALG13	467	450	5	5	1037	23	137
AATGCTCCCTCCTACAACTG	MBD6	376	557	3	0	942	28	35
AATGCTGTCTTATGCGACTA	ONE_INTERGENIC_SITE_74	504	764	55	75	1117	8	11
AATGCTTGATGGGATGCCGT	KLF12	567	271	1	1	706	1	3
AATGGAACAAGCTAGCTGCT	KAT6B	508	959	176	145	1406	20	4
AATGGAATGTCTTCATAGTG	PPARG	450	641	34	23	1418	147	203
AATGGAGATCAACCATTCTG	UBE2E1	477	593	64	14	1164	14	26
AATGGATATGCAGAAAATTG	SYCP3	458	805	42	25	1417	7	9
AATGGATTCTGGGTGTGAGT	POLR1D	531	491	12	15	1182	4	0
AATGGCAGAAGAACTTACGA	PRDM4	596	435	45	16	741	5	4
AATGGCTCAAGTCCAGTAAG	TLK1	469	728	5	3	1121	5	10
AATGGCTCTAATGAAGATAG	BMI1	686	876	5	10	1451	5	1
AATGGGACTTGATAGAGCAG	HINFP	463	497	14	4	1060	1	0
AATGTACCTCAAGAAAATCA	EPC2	533	300	0	1	412	1	0
AATGTACGGAGAGGTAAAGG	PARP9	297	1065	13	11	1565	24	65
AATGTATCTCACCAGACACT	STK31	479	565	18	5	766	7	16
AATGTATGCTTCTTTACAAG	ABRAXAS1	618	757	7	12	971	2	3
AATGTCTCTCTTGCTTGGTG	MED7	466	571	203	100	1245	2	0
AATGTGGGATATGTACGAAA	ASH2L	584	351	1684	1539	792	1	4
AATGTTATTGATTGTAATCA	MBIP	379	825	114	175	1109	1	23
AATTAAAAGAGGCACGAAGC	PHF6	469	602	759	626	795	24	152
AATTAAAGAGCCATGGCATG	TNP1	606	970	83	96	1153	0	2
AATTAACGCTCACCTCTCTG	MMS19	487	377	194	28	913	6	0
AATTACTTTATGCGTGACAG	TRIM28	566	582	50	27	1191	2	6
AATTAGACTCAACATTCACG	CDCA5	369	268	6	9	802	1	13
AATTAGATCCTTACCTGACG	MBD2	453	469	1	0	757	1	9
AATTAGTGGGCACCCTGACA	TAF4	433	451	18	35	992	3	2
AATTATGAAATAACAAACCT	MED23	370	230	134	58	504	1	3
AATTATTACAGGGTTCAGTT	DLD	482	630	51	32	850	5	19
AATTATTGGATCCGATATGG	P3H2	580	679	25	20	998	3	8
AATTCACTACAATCCAGTGA	MED17	455	312	213	23	631	4	1
AATTCAGTTACAAACAATAC	SETMAR	502	139	4	1	390	0	0
AATTCCGAATTCGTTTGAGC	CCNT1	561	184	5	13	533	4	1
AATTCGATGTTTACTTCCGG	SUPT4H1	383	679	29	142	1345	59	180
AATTCGCACCATTCTCTCGG	KMT2B	513	723	17	3	998	1	1
AATTCGCGGTCATTAACGCG	NO_SITE_75	510	548	142	66	1054	35	35
AATTCTAGTGTGAAACTGAG	NAP1L2	381	592	110	101	824	3	2
AATTGCAAGCAGTGGAAGCA	SMC5	499	394	35	33	1048	38	8
AATTGGAAGCCAATCCCCCA	KDM1A	470	675	65	137	838	1	4
AATTGGATGATATGACACTG	SIRT1	320	740	14	0	1228	6	28
AATTGGTGGAAAATCGGGCA	ING2	500	1044	57	82	1334	2	1
AATTGTATTTAAATCCATTG	BRDT	481	1280	46	34	1343	6	5
AATTGTGTGTCACAATCGTG	DDB1	548	863	40	17	1740	153	135
AATTTCAATTCGGCAGCTGA	LIMD1	507	798	56	32	1228	24	25
AATTTCACATCATATTTGTG	BAZ1B	432	663	13	14	1283	15	33
AATTTCACATCGAACCACTG	FBXO11	358	384	2	1	700	49	31
AATTTCTGGTTAATCGATGT	ONE_INTERGENIC_SITE_76	686	406	34	23	640	105	74
AATTTGCTCACATCTCTTGG	TAF9B	547	303	36	8	944	1	6
ACAAAACATCCTTCCAAACC	RBBP4	513	231	5	6	529	1	1
ACAAAACCAAATTCCCACGG	SETD3	325	626	2044	1143	1005	7	12
ACAAAAGCAGAAATGACACG	SMC3	381	636	37	79	1111	4	2
ACAAACACATCGCCTGCAGT	GTF3C3	459	1036	62	41	1095	10	11
ACAAAGAGCAAAGACCCGCT	NRIP1	610	480	0	3	685	10	19
ACAAAGCATCCTGCTAAACC	RBBP7	551	300	1	4	609	17	7
ACAAAGGGCCGGCCATTCCG	SIN3B	459	626	3	2	1274	7	15
ACAAAGTGGTGATATCCGAG	NCOA1	470	919	64	116	2120	54	106
ACAAATAGAGTTTGAAACAG	POLR2D	440	366	2	11	859	0	1
ACAAATCAAACACCAAATAG	CAMK2D	473	209	0	1	462	1	0
ACAAATCGGTTACGCGCTAC	NO_SITE_77	545	464	19	8	935	5	1
ACAAATTCAAGAAGTATAGT	SLBP	421	172	0	1	458	2	0
ACAACAACAGGCATGCAACC	KAT7	579	227	0	5	758	5	0
ACAACAAGTCTACGTACCAC	ONE_INTERGENIC_SITE_78	527	376	61	11	869	20	112
ACAACACAGAGGAGAACTGT	AFF4	542	521	3	3	1056	225	206
ACAACACGTCGAACTCTCCG	CCAR1	497	522	0	1	719	8	5
ACAACATTAGGAGTATAACC	TRIM33	497	293	1	1	623	4	2
ACAACATTGAAGATCGGACA	KDM2A	604	689	1	2	1237	2	1
ACAACCAACATCCAAAGCAA	NDUFAF5	416	351	0	0	726	1	0
ACAACGGAGGACACGCAAGT	LRWD1	566	1018	40	27	999	1	2
ACAACTACTTCTCGTTTAGG	HELLS	432	630	9	5	1541	49	256
ACAACTATAAATATGAGACA	RNF17	393	437	7	7	1294	65	96
ACAACTCTGTCAGTGGAATG	HNRNPK	582	518	101	11	1083	0	8
ACAACTTAAAGACTTCGGAA	ELOA	275	357	1	4	946	3	4
ACAAGAAGACTTGACAACTG	ASXL1	368	907	7	21	992	156	44
ACAAGACTTAGTAAGAGAAG	TAF12	515	387	0	10	1047	2	2
ACAAGCACCCGATGTATCGG	ZMYND11	505	914	6	3	1533	14	11
ACAAGCCCAGAAGCGAACTC	RNF4	387	764	100	80	789	10	7
ACAAGCCCCAACAGGTGTAC	MBD3L1	482	625	9	13	771	0	2
ACAAGCGTGGCTTTGACGAG	PRDM11	618	1287	21	6	1636	11	15
ACAAGGGTAGGATCCTTGAG	ATN1	480	1463	102	51	1753	28	88
ACAAGTATAAAGTCTCCGGA	CSTF1	620	415	1	0	1032	1	7
ACAAGTCCAACTTACGCCTG	IDH3B	396	938	200	124	1388	12	4
ACAATAAAAGCCATGTTGAG	ELOC	605	772	10	9	1269	14	5
ACAATAACACAAAAGTTGAG	MDC1	386	495	3	6	1101	6	4
ACAATCCCCACTCAGACAGC	PHF5A	619	967	32	52	1155	38	49
ACAATCGGTCCAAGACGCCA	GTF2H4	437	301	1	0	823	3	3
ACAATCTAGGGCTCTTGCAA	MTA2	504	512	2	1	1195	100	119
ACAATGCAGCTTCAACTTGC	SMNDC1	528	319	0	2	747	0	26
ACAATGTATTCAGCAATGGC	SUV39H2	495	498	7	1	810	10	2
ACAATGTCAATATCAGGACC	TICRR	592	790	3	32	1017	3	0
ACAATGTCCGTGTAGCATCG	CSNK2A2	442	743	69	90	1912	135	113
ACAATGTGTCTGTTTCGACA	PAPOLB	425	561	47	43	931	6	13
ACACAAAATGCGTCGAGCGT	ONE_INTERGENIC_SITE_79	393	891	51	29	1314	7	2
ACACAAACGAGAGGGCCCTG	POLR2A	503	495	5	1	980	31	18
ACACAACAGGAAATTAAGGA	MIS18BP1	395	317	4	3	428	1	12
ACACAAGAAGAAACACCACC	INO80B	433	168	0	0	493	0	0
ACACAATAAATTGAAACAGC	CENPK	369	359	36	29	374	0	0
ACACACACCGCGGTAGACTA	ONE_INTERGENIC_SITE_80	568	891	283	186	1148	102	125
ACACACAGGACAGATCCAGG	PIAS2	298	659	12	29	1105	112	142
ACACACCATTGGGGTCGATG	PAF1	373	477	5	4	1023	6	2
ACACACCGTCCCCCATACGA	LOXL2	536	374	3	1	519	0	0
ACACACCTGCGTAGGACTGC	PAWR	350	457	18	8	1097	4	0
ACACACGTCCACTCCCAGGT	GFI1B	381	595	3	7	944	16	3
ACACACTTGAGATTCTGCCG	SUV39H1	506	929	51	24	1053	4	3
ACACAGACCATTTGTCGCGT	ONE_INTERGENIC_SITE_81	426	732	65	52	1621	148	162
ACACAGCTCACGGCTACATG	IRF1	529	750	35	4	1348	7	31
ACACCAAAGAGTGCCTGGAG	MED10	441	707	229	115	1300	9	7
ACACCATGACCTTCTCAGAT	RARA	508	380	2	0	1071	2	8
ACACCCTGGTACTCACGCCA	RUVBL2	375	192	5	3	780	6	5
ACACCCTGGTTTATCCATCG	HMGB2	631	799	46	18	1233	5	43
ACACCGCTAAGCAAGAAGGA	KCNIP3	524	681	3	42	1071	59	28
ACACGATTTCTAACTGCCTG	NAP1L3	546	911	103	85	1498	9	17
ACACGGCGATTTCGTACGTC	NO_SITE_82	461	837	38	24	1057	4	10
ACACGGTACTTAACTTTCAA	NAP1L2	400	541	0	10	1161	4	24
ACACGTTAAACCATTCAGGA	PCBD1	504	584	6	2	855	2	2
ACACGTTATCGTACGCGAAA	NO_SITE_83	361	319	1	2	693	6	0
ACACGTTCACGAAATTCTTG	RBL1	518	630	4	3	1197	54	208
ACACTCACCTTGACGACAGG	BRD3	514	772	12	17	1040	0	11
ACACTGACCGGAATGACCCG	POLR2C	534	678	10	3	1273	27	34
ACACTGAGCCGTACTACCGG	TRRAP	422	319	41	91	988	3	1
ACACTTACATCGTTGCTCAG	TFCP2L1	500	628	4	5	1313	3	12
ACACTTACCATCATCGGAGA	NIPBL	450	386	5	27	923	65	222
ACACTTACGAGAAACTCCTG	CTNNB1	550	1000	13	49	1316	91	42
ACAGAAAGACCAACATGCAG	MCMBP	535	290	5	0	419	1	0
ACAGAACCCAAGACTGACCA	INCENP	549	265	14	15	835	1	1
ACAGAAGATGCTGCAGCATG	ZSCAN1	422	1284	154	37	2163	11	22
ACAGAAGCCAAATGGCGCAC	MAK	467	608	7	10	956	9	7
ACAGAAGCGTTATAAGACCC	SUPT16H	451	384	48	32	649	3	5
ACAGAAGTTATACGCACCCA	PSME4	559	722	18	5	1509	2	25
ACAGACAAAACAACAACTCT	CENPH	360	278	0	0	727	4	6
ACAGACAACTCACTCGCGTC	ONE_INTERGENIC_SITE_84	469	415	3	4	1078	4	3
ACAGACAGTTCAGAGAGTGA	KAT7	509	1031	19	48	1406	30	59
ACAGACCCAAGATTTCGACC	AKAP1	466	592	14	18	822	1	0
ACAGACCCGAGCAGCTACGA	OAT	449	641	30	24	1180	34	139
ACAGACGATTGCTGTACTCG	ZZZ3	493	652	1	1	1390	4	5
ACAGACGCATGTCTCGGGTG	P3H3	406	1228	7	13	1780	18	11
ACAGACTCCCCAAGAACAGG	BAZ2A	450	526	2	2	1199	7	7
ACAGACTTCAGTCCCTACAA	SCML2	447	481	16	70	778	33	139
ACAGAGAACATAAAGTGTTG	CENPL	714	534	14	0	1340	8	1
ACAGAGATGCCTTAAAACGG	MXD1	662	657	13	3	1061	7	3
ACAGAGCAGTTCAACGGGCA	ZMIZ2	546	701	5	19	980	3	8
ACAGAGGAATGATATCGCCA	NFYC	479	444	38	11	802	19	13
ACAGAGGTAGTGCTATACCA	CHD1L	332	1090	1	3	1400	8	10
ACAGATAATGAGTCCTCCGG	KLF12	444	768	250	304	1125	1	2
ACAGATAGGACAATACTTGC	BMI1	557	233	5	0	668	3	21
ACAGATCTTCGACCCGCCTG	SIRT6	394	963	146	44	1631	11	13
ACAGATCTTTATGCAAAGCA	SMC3	542	290	5	13	662	2	1
ACAGATTCTGCGATAACGTG	GTF2A2	641	1217	6	8	2136	11	12
ACAGCAAACACTAAGCGGTA	CHAF1B	534	402	2	3	967	3	1
ACAGCAAACTAGTCTCGGTT	ONE_INTERGENIC_SITE_85	428	468	15	1	929	23	34
ACAGCAAATCCAGTATACAG	PHF21A	395	292	21	34	537	0	0
ACAGCACCCCATCAAACCAG	WAC	395	525	6	2	1030	56	43
ACAGCACCTTGGGGTTACAG	GPT2	369	704	4	10	1315	2	6
ACAGCAGGTAGCTACAGGTC	SLC22A8	612	436	7	32	807	0	5
ACAGCATGAAACGCGCAGAT	ONE_INTERGENIC_SITE_86	472	655	6	0	920	9	9
ACAGCCCACTGCATGGACCG	UBR5	371	645	25	12	1111	4	1
ACAGCCCCCTTCGTATCACA	TRERF1	307	467	4	5	917	5	3
ACAGCCGACATATTTAGGAG	CHD2	402	674	1	14	1059	0	1
ACAGCCTATTCATGAATGCA	KIAA2026	588	1310	209	381	1389	21	19
ACAGCCTGCAAACCCGTATA	ONE_INTERGENIC_SITE_87	644	1235	42	75	1582	26	86
ACAGCCTGCCAAAAACCCTG	E2F7	367	398	3	3	1002	4	5
ACAGCGCAGCAAGATGCAGT	MIS18A	510	248	0	1	736	0	3
ACAGCGCAGGTGGTTCACAG	MLLT1	608	884	18	28	1445	4	3
ACAGCGTTTCAGAACCCGAT	NRIP1	518	359	0	7	770	4	1
ACAGCTAAGGCAAACAGGCA	MMS19	594	501	0	3	921	1	3
ACAGCTACCTCCAACAGGAG	NCOA1	761	1040	57	57	1605	16	88
ACAGCTAGATCTTCGAGTGC	PARP2	407	700	11	7	1196	10	3
ACAGCTCAAGGCTCGGTGTG	DOT1L	611	1345	146	60	1671	537	502
ACAGCTCTCGCGATACAACC	ONE_INTERGENIC_SITE_88	516	514	394	225	547	5	9
ACAGCTGCCTTATCATCCAA	PARP4	481	967	6	4	1174	17	8
ACAGCTGCTCCACTTCGACC	SMARCD2	482	457	9	7	858	13	12
ACAGCTTACAGCCGCGTCAC	ONE_INTERGENIC_SITE_89	546	874	6	4	1113	16	18
ACAGCTTGAACACCAGCCGA	RAD54L	494	680	7	2	1055	0	6
ACAGGAGATCAATCTCGGCT	CPSF3	490	418	0	2	706	3	0
ACAGGATGACATTGTTTCAG	UBR5	343	607	3	1	1151	15	4
ACAGGCAACAAGTCTGCTAT	SENP6	388	801	0	7	1160	6	4
ACAGGCCGTACCAATCTACA	POLR1B	399	226	5	3	603	0	1
ACAGGCCTTTCATGACAACC	CTDP1	330	195	3	1	730	0	0
ACAGGCGGCTCATCGCAAGA	PHRF1	562	699	18	14	1432	45	139
ACAGGCTAAGTGCTGAGGAG	PCBD1	416	361	22	26	1110	13	1
ACAGGCTGACGGAGCGCTCA	GFI1B	604	907	21	26	1952	16	10
ACAGGGACAGCATTGACGAG	RBL2	270	786	51	23	1552	116	102
ACAGGGCCATACCATCTCAT	ING4	786	746	4	1	1148	20	47
ACAGGGGTCTCCTTATGTCA	DLST	383	743	11	44	1330	105	91
ACAGGGTGTATGTGCTCCCA	HSPBAP1	437	756	157	21	1303	49	78
ACAGGTCCACGTCTGACCGA	PSMD9	390	904	31	16	1710	31	16
ACAGGTCGTCCGACCGCGTA	NO_SITE_90	513	1054	71	51	1439	18	11
ACAGGTTCTGACACCCGGAT	ALKBH5	456	636	0	2	929	17	2
ACAGTAGAGGCATATTCCGG	TAF7	570	440	8	10	869	0	0
ACAGTATTATGTGCGCACAG	CREG1	568	693	2	10	1216	0	0
ACAGTATTGAAAATGGAATG	RNF17	315	1302	30	19	1882	3	21
ACAGTCTCCATTACACACAG	ARID2	454	406	3	6	902	2	6
ACAGTGAAAGCTGAAGCAGG	WBP2	665	625	129	54	1194	9	14
ACAGTGCAGTATAATCTGGG	LZTS1	511	977	212	170	2455	570777	291714
ACAGTGCGATGTATGATGTA	TAF13	494	770	5	4	1434	175	1000
ACAGTGGCACAAATCAAGGC	PARP2	335	338	2	0	531	3	1
ACAGTGTGAAAACGTTTCTT	PRMT3	333	914	312	266	1660	11	33
ACAGTGTTACCTCCAATGCA	DNMT3B	392	851	88	22	1421	8	6
ACAGTTCGTAAAAGGCCCGG	PICK1	510	645	9	1	1183	9	100
ACAGTTCGTAGAACCGCATG	SETD1B	275	757	13	7	1500	1	4
ACAGTTTCAGATAGACCCAG	DEPDC1	406	1015	7	11	1029	23	45
ACAGTTTGTGGTACCGAAGG	NSD3	369	876	28	143	1257	13	51
ACATAACATTCCGTATATGG	EZH2	451	191	0	0	591	0	5
ACATAAGAAGAAAAACCCGG	HMGB3	408	359	11	3	500	9	41
ACATAATAGGGAGTGTAGCA	MAPKAPK3	448	955	56	25	1370	50	38
ACATACCTGAAACAAGAACT	SRSF9	492	379	18	15	1000	42	78
ACATACCTGTAATAATTCCA	TCEA1	494	359	14	19	665	1	0
ACATACCTGTTTCTCAAAGG	HEYL	434	500	18	51	870	36	45
ACATAGATCGACCGGACGTA	NO_SITE_91	430	1161	223	176	1715	6	69
ACATATCAACTGGACAGACC	ATAD2B	442	296	2	3	632	3	4
ACATATCAGTCAGGGAAACG	UIMC1	470	1183	4040	3403	1198	27	5
ACATCACATACTGAAAGGGT	UBP1	506	430	3	13	841	5300	5936
ACATCAGGGAGCACTACGAA	MAP3K12	534	574	6	4	853	1	9
ACATCCAGAAGACCCATGAG	SGF29	529	414	1	1	896	6	1
ACATCCAGCTCCACATAAGT	CLP1	556	310	2	13	478	8	0
ACATCCAGTCAGTATTCAAG	TET3	369	497	44	67	1073	9	11
ACATCCCAGCAGGCGACCCA	TBP	455	660	4	5	1129	8	7
ACATCGACGAGTGCACTGAG	NOTCH2	364	845	28	17	1984	19	19
ACATCGATCAGACGACGACG	YAP1	559	681	69	44	1059	4	1
ACATGAGAACCCATTCAGGT	CTCF	226	246	4	0	615	0	1
ACATGAGCATCTAAGGAACG	RAD18	391	787	10	6	1381	6	15
ACATGATGCAGGACTACGTG	CARM1	374	1109	26	11	1964	8	4
ACATGCAGAGGTCGAAAGCG	ABT1	585	262	0	2	768	0	3
ACATGTCACACACTCTCCCA	PHYHD1	538	727	56	18	1121	1	2
ACATTACGTCGCGACTCGAA	NO_SITE_92	352	395	1	0	699	4	13
ACATTATCACAACTCGGGGG	TET2	291	845	72	19	1716	9	8
ACATTGATAGCTGATTCCAG	TERF2	461	231	2	1	753	1	0
ACATTGTGAAAATATAACGA	TOP2B	457	187	3	1	554	4	0
ACATTTGTCAACCATCCACA	SET	604	520	2	10	817	4	2
ACCAAACAGCTCGAGCATCG	MED12L	573	493	0	13	1115	15	19
ACCAAATAGACCAGCTCCAG	MXD1	507	717	12	30	974	47	267
ACCAACAACGGCCCCAACGG	TAF5	542	630	3	2	1241	6	3
ACCAACAGCCGGGTCACGGT	SMARCE1	368	675	2	2	859	8	65
ACCAAGAAAGGATCTCGTAG	SPRTN	334	318	6	13	1076	1	2
ACCAAGACAGAAACTACAGA	KAT6A	664	390	13	5	761	1	0
ACCAATCGGCGTTCCGCCAT	NO_SITE_93	639	568	100	66	764	2	4
ACCAATGGGCGTCTGCGCGG	ZNRD1	524	879	11	3	1393	75	89
ACCACACAACAAGCCCAGGT	NACA	375	167	1	3	393	1	2
ACCACAGAAAAAGTCAGACG	AIFM1	414	428	1	1	627	1	0
ACCACATCCCAGTTACCTGT	AURKB	396	130	1	1	440	1	1
ACCACATTGAAGAGCCCGGG	ALDH9A1	403	990	5	2	1439	38	53
ACCACCAATTACCTTACACG	HAT1	492	341	22	54	579	3	5
ACCACCATACCAATAGCTGT	ACTL6A	332	685	57	72	1089	29	20
ACCACCCCCGACTCCCATGG	PYGO2	347	708	58	65	963	8	7
ACCACCTAGAGTGCTCGTGG	BCOR	434	936	706	580	1547	30	32
ACCACCTCAAACATCCCAGT	SAP130	458	449	7	4	593	14	3
ACCACCTTCATCGACTCCGA	TAF6	451	168	0	1	498	0	0
ACCACGACGTCAGTGCGCAT	EYA2	533	600	11	5	1067	3	2
ACCACGATATCTGACAGTGT	TAF8	492	370	1	0	922	3	2
ACCACTACATACACCCGCCG	HMGXB3	337	781	33	6	970	12	18
ACCACTACGGACCCATCCCG	UHRF1	414	509	1	4	1159	4	0
ACCACTCACATTCTCAACAG	MORF4L1	367	259	0	5	636	1	2
ACCACTCCACAAAAAAGCGT	CENPP	520	181	5	2	541	0	1
ACCAGAACAAGTTATCAAAG	MED28	545	312	21	36	682	5	9
ACCAGAGATACATCAAAACG	E2F6	542	682	17	13	1197	6	12
ACCAGATACTCCCAACGTTA	ONE_INTERGENIC_SITE_94	494	521	6	3	780	3	0
ACCAGCATTGATGCGCACAA	VRK1	608	807	11	2	877	6	25
ACCAGCTGAGAATTGATCCG	RYBP	446	1367	344	300	1973	584	1081
ACCAGGAGTACACGAAACAG	SLC22A12	449	701	183	65	1462	7	13
ACCAGGTGACGCGGTAGCAC	AICDA	433	408	3	3	1010	3	0
ACCAGTAATTCCAACAACTG	SCML2	507	569	1	17	1207	12	27
ACCAGTATTTCGACGTCCGC	NO_SITE_95	380	592	1	0	901	2	4
ACCAGTTAATAGCACCAGGT	PHC3	460	753	12	8	1316	5531	5842
ACCATAATGCTACAAACCCT	CCNT2	499	583	40	11	957	2	6
ACCATACACAATAGTCATCG	PRMT7	435	516	6	0	944	11	15
ACCATACCCAGTCTTGTACG	TRIM66	443	689	41	56	1571	125	115
ACCATAGGCTCCTGATTACG	CHD2	306	1232	325	151	1552	30	53
ACCATCAACAGGAACCGCAT	SMARCB1	846	481	6	0	551	6	3
ACCATCATACCACGCGCCCA	ONE_INTERGENIC_SITE_96	368	459	3	3	833	16	3
ACCATCTCTAGGTTATACCC	CDK2AP1	506	257	2	0	539	4	5
ACCATCTTCATATAATGTAC	POLR2H	445	247	1	0	401	88	100
ACCATCTTGATCGCCCAACA	AXIN2	477	636	1228	1012	1107	3	6
ACCATGCTCACTGGAAATGG	SMARCAD1	451	1299	605	614	1981	27	22
ACCATGGCGTACCGTGGCCA	SNRPE	412	311	0	0	958	1	3
ACCATGGGACAACCTCCCAG	PYGO2	546	673	22	31	1094	3	16
ACCATGGGCAACTTCGCGCG	WDR92	437	566	5	1	1152	10	3
ACCATGTAATAGGCCACGAA	GTF3C5	380	624	0	0	892	3	4
ACCATGTAGAGCTCGAAGCT	SLC22A13	628	897	16	25	1416	124	53
ACCATTCATCCCTAGAGTCG	GTF2H4	472	1118	370	22	1717	143	195
ACCATTCCACGCCAACAGCA	LIF	391	531	73	49	1003	24	19
ACCATTGGCAGACACGCCCA	IDH2	522	895	19331	606	1428	216	365
ACCCAAACTATGATTAACCG	SMAD2	330	252	8	1	594	3	87
ACCCAAGCTGATGCCGACAG	TAF7L	553	765	4	5	1324	17	13
ACCCAATCACAGAAGCCGAG	SNRPF	488	458	197	99	662	1	1
ACCCACAGCTCCGCAATGGG	SFMBT1	551	1022	101	86	1652	8	9
ACCCAGAGAGTACTACACAT	CDC73	483	166	0	0	502	3	3
ACCCAGTCCCCATTACAGAG	EYA4	471	1074	23	61	1114	12	15
ACCCAGTGCTGACAATACTT	CBX3	505	571	11	74	1181	165	236
ACCCATTCGTGACTTACCAA	OGFOD1	349	520	1	3	760	7	8
ACCCATTCTTCGGTGTCACT	GTF3C3	499	1152	263	83	1615	139	270
ACCCCACATACTCATCATTG	TET3	461	614	11	36	886	6	7
ACCCCAGTGTCTTCAAGTGG	SP4	387	1303	28	48	1651	20	45
ACCCCCAGGCTACGGCACTG	PYGO2	527	789	26	36	1169	5	4
ACCCCGAAGTCGGGGACCCG	CAVIN1	497	1034	464	422	1222	65	34
ACCCCGATTCGCGTCTAGTC	NO_SITE_97	365	747	13	17	1152	9	4
ACCCCGTAGTAGGAGACCCG	NACC2	550	570	19	37	1084	17	3
ACCCCTTCTACTAGGGACGA	ARID4A	328	869	9	2	1244	1	3
ACCCGACGGCTCAATCCCCG	AJUBA	31	363	3	5	869	7	3
ACCCGATTGGAGTATGTCCG	ZCCHC12	443	1056	10	8	1594	10	16
ACCCGCAGCCCTATCATGCA	CDK9	410	693	167	96	955	0	3
ACCCGCGCTACGCGTGAGAT	NO_SITE_98	607	780	56	41	1226	11	8
ACCCGGACCCGACACACCCG	MED29	365	264	1	0	946	1	4
ACCCGGACTACATCCACGAG	ERCC1	458	798	70	51	1023	1	3
ACCCGGTCCTAATACTAAGG	ONE_INTERGENIC_SITE_99	309	939	389	263	1399	446	723
ACCCGGTGCCGCAGTACCAA	KLF1	538	723	8	8	1304	7	9
ACCCTACTGTAGGTACAGCG	IPO4	291	885	16	26	1203	11	36
ACCCTAGCGCGCGTATCGAA	NO_SITE_100	366	605	33	17	947	29	42
ACCCTATCGCGACGAACGGT	NO_SITE_101	501	1253	193	30	1390	1	16
ACCCTCCCGCGAATATGACA	ONE_INTERGENIC_SITE_102	410	218	1	1	566	8	13
ACCCTGAAGAGACATACGAG	VPS72	526	431	0	6	734	16	2
ACCCTTCTCACTGTCACAGT	RBBP7	270	432	1	4	736	13	6
ACCCTTTCGTAGGTACCCCA	MEN1	446	616	83	108	1206	85	168
ACCGACGGCCTAGCCGAACA	ONE_INTERGENIC_SITE_103	492	1241	20	21	2113	133	210
ACCGACTCGATGTAGACGAG	JARID2	335	1134	12	20	1714	5	13
ACCGAGCAAAAGTCATTGGT	RNF17	471	767	8	34	1043	5	1
ACCGAGTCACCATACCCCGG	KDM2A	369	485	134	86	932	34	99
ACCGCCTATGTGCCTAACGC	APEX1	542	464	0	4	727	0	2
ACCGCGACAGGTCCCAGGCG	OIP5	495	458	1	3	1009	5	10
ACCGCTACACACCGCAATAG	ONE_INTERGENIC_SITE_104	395	498	2	0	984	3	3
ACCGGAAGAACCGAAAGTTG	PHF23	417	1112	178	80	1491	5	15
ACCGGAAGCTCATCGCCCTG	MED22	480	448	2	10	1419	0	0
ACCGGACGGCCGATTCGCGT	NO_SITE_105	416	539	33	25	1199	112	110
ACCGGATCCAAATCTGCTAA	CDK8	429	1087	191	265	1509	29	61
ACCGGCCGCCCCCGACCAAG	SKOR2	565	915	96	208	1220	20	17
ACCGGCGCGAAGCAGAACAC	GTF2F2	577	402	0	2	862	2	2
ACCGGCGGTCACCCAAACGA	PCF11	328	632	191	63	681	4	3
ACCGGCTAACCCCTCCGGAG	ARID5A	296	465	7	12	1132	9	3
ACCGGTACGTTGCGGTCGAA	ACTR5	624	1075	4	1	1398	5	1
ACCGTACCTTTATTTACAGA	THUMPD2	298	361	8	2	736	5	4
ACCGTACTGCACCAGCGAAG	UBAP2L	535	532	123	103	1228	6	14
ACCGTCGGCGTAGAGCAAGT	P3H3	489	644	4	0	1235	13	24
ACCGTGAGGTCCGTGCGCCG	POLR2E	540	504	3	11	1116	5	1
ACCGTTATGAAATGTATCGC	TAF11	329	548	17	11	881	53	98
ACCTACCAGAGGTCAGAGAA	RLIM	432	1031	4	5	1374	11	21
ACCTACGAGCCCGGTTTCGT	POLR2I	482	182	1	0	460	1	0
ACCTAGCACGGAAGCGTCCG	FKBP6	394	1210	24	22	1402	132	159
ACCTATTTAGAAAAGACTGG	PARP3	475	399	6	1	835	169	153
ACCTCAGTTCCGATGAACGT	BCAT1	412	793	4128	2054	811	3	3
ACCTCCAATGCAGTACATCA	MED7	464	300	5	2	565	2	0
ACCTCCAGACATCCGAACCA	SRSF1	533	114	0	1	437	1	0
ACCTCCCTACAAACCCACAG	PPARGC1B	467	536	8	32	674	1	1
ACCTCCCTGTGGGCAGACTG	ZSCAN1	510	804	57	18	1502	2	0
ACCTCGAAAGCGCCCCAGAG	DPF2	436	727	46	17	1049	54	7
ACCTCGCACGCCGTCGGAAT	NO_SITE_106	360	586	24	11	783	11499	3702
ACCTCGCTATGAAACCACCC	KAT2B	228	368	120	227	634	3	5
ACCTCGTAGAAGCGGCAGTG	ERCC2	435	891	9	3	1332	5	2
ACCTCTACACCTCCAAAGGT	ENO1	449	453	12	0	983	2	3
ACCTCTGACTTTGCAGACAG	PFDN5	499	798	6	20	1523	32	25
ACCTCTTGAAGTCCCGCATG	UBE2A	544	1162	5	9	1518	6	3
ACCTGACGCCGATTCCACGT	ASXL1	467	297	41	61	587	0	1
ACCTGAGCTGCACACAAAAA	MSL3	356	584	223	39	794	3	20
ACCTGAGTATCTTTGACGGT	PTGS2	425	1146	651	541	1076	10	9
ACCTGATTGAATTGGTGGCT	ELP3	380	541	3	4	1165	105	318
ACCTGGACTACGCCCGACTG	SHMT1	643	973	37	23	1734	197	344
ACCTGGACTCGGCAAAAGCA	BBOX1	364	435	1	17	1253	6	6
ACCTGGCATGAAATTAACTG	TPR	379	455	1	0	822	1	0
ACCTGGCGTCGCCGTCGCGG	SLBP	559	404	5	2	780	1	10
ACCTGGGCAAATTCAATCAG	SUPT6H	441	213	17	45	746	7	17
ACCTGGGCATGTACCACCGG	OGDH	509	510	7	5	1101	25	12
ACCTGGGTCCGAGAACAACA	GMEB1	439	521	158	167	731	5	8
ACCTGGTTGCCAAACGTCGT	ONE_INTERGENIC_SITE_107	371	1105	21	43	1254	35	35
ACCTGTAATTGTGAACACTG	CENPL	393	283	0	0	903	36	58
ACCTGTACAAGGGTCATGCA	SLC22A7	442	776	61	99	1295	137	98
ACCTGTAGACATAGTTTACG	TRRAP	495	455	6	6	1022	1	0
ACCTGTTCTCGCAGTTGACG	MAML3	631	1052	105	32	1367	5	7
ACCTTAAACAGCATTCGGCC	ONE_INTERGENIC_SITE_108	370	450	9	4	670	1	2
ACCTTACCTGTAGACATCAC	RIPK3	512	140	1	0	210	1	0
ACCTTACGTCGCGGCGATAT	NO_SITE_109	559	1149	706	496	1095	7	76
ACCTTGAAACTTGTAAACGG	GTF3C5	615	465	13	12	835	3	1
ACCTTGACAGACACACAGGT	BRCC3	545	811	10	10	938	2	5
ACCTTGCAGAATGTTGAACT	ARRB1	439	571	7	12	976	2	3
ACCTTGGCTGCCAAGAGTGG	MED20	670	503	101	129	1255	2	2
ACGAAAATCATTGATCAAGA	RBP2	542	469	33	85	806	5	0
ACGAAATAATGGACAATCAG	PCGF5	449	652	24	29	1142	8	2
ACGAACCTGTACCCGCCGAG	EGLN1	515	704	7	19	831	24	4
ACGAACGAGTCTGACGAAGG	KAT7	637	929	101	78	1163	28	36
ACGAAGCACTCCCGGTGCCA	FHL2	425	983	260	88	1453	6	83
ACGACAAATCGTGTGACATG	MAPKAPK3	404	974	58	51	1722	9	19
ACGACCCAGTACATGAATGA	HDAC6	426	421	3	0	937	8	38
ACGACCCCAAGTACTGGCGA	KMT2B	351	728	60	31	1128	4	3
ACGACCCCGTGCGTCGCGTA	NO_SITE_110	651	1137	66	84	1057	30	58
ACGACCCGGATACAGCTCTG	PHF14	394	1102	17	6	1855	88	101
ACGACCTGGCTATTGACATG	DYRK1B	352	1477	42	36	1886	53	164
ACGACGATTACCGTCCGACC	NO_SITE_111	421	620	25	12	993	5	15
ACGACGTTGACCACCCCCGG	ALDH1B1	600	747	20	0	888	136	86
ACGACTCCTATCAGAAAGCA	ELL	594	312	3	2	651	176	53
ACGACTTAACGCTGCGCCGG	PPP1R13L	474	554	23	27	1462	3	28
ACGAGAATCCAAAGTCACAT	BUB1	304	248	0	1	470	2	0
ACGAGTCGACGCGTCGTTAC	NO_SITE_112	477	439	80	13	974	207	57
ACGAGTGTAATAGCTCACAT	PTGS1	514	1081	198	19	1279	11	16
ACGAGTTCCAGTTACTACAG	ARL2BP	458	551	39	9	997	3	4
ACGATCTTAGGGGCTGACTG	CHD8	269	1135	20	15	1501	18	49
ACGATCTTGTCCGTCGGGAA	NFE2	542	600	28	53	1436	4	4
ACGATGGCAAATGCAAATCG	TRIM33	551	907	47	47	1832	57	23
ACGATTAACGCTCGCGCCCG	NO_SITE_113	574	1231	369	352	1786	18	20
ACGCAATACACCAAGCAGAG	KTI12	345	561	1	4	668	1	2
ACGCAATGTATTATACCTGG	CHD1L	288	590	0	1	965	11	15
ACGCACCTTCGTCCGACTCG	SUDS3	578	1627	272	116	2269	26	30
ACGCACGATTTCCCGCTCGG	ACTB	545	555	3	5	1098	6	6
ACGCAGAAATGGCTCGAGAG	MAEL	393	818	13	30	1153	2	2
ACGCAGCATCCATGTCGTTG	JADE1	312	953	314	335	1468	30	59
ACGCCCAGGTTAAAGCGGAT	TAF6L	474	390	2	1	899	4	8
ACGCCCAGTTTAGACCTCCA	CHD1	438	854	13	14	698	9	1
ACGCCCCTGCTCTACTCGAG	ARID5B	359	445	7	3	977	4	3
ACGCGCCCTTACGCCGATAG	NO_SITE_114	397	726	46	43	974	32	144
ACGCGCGCCGCGTCTTCGCG	CREG1	587	1057	19	45	1487	4	25
ACGCGGGCGACGAGTGCGAG	WWTR1	491	935	881	685	1221	18	37
ACGCGTGCCCAGCCTACGTG	TRIB3	491	733	98	95	1085	9	7
ACGCTAAGAACCCTGACCTG	TCEA2	567	723	197	322	1300	3	9
ACGCTATTATGAAACCCCAG	KDM2A	392	786	21	13	830	0	2
ACGCTCACGGGACTCTACGT	CIITA	345	607	29	25	679	10	3
ACGCTCAGCTGCTTTAGCCT	ZNF593	470	274	1	27	630	2	0
ACGCTGGTGACCCAGAACAG	JUP	485	685	18	209	1180	30	64
ACGGATGCGCCGTGACAACA	ONE_INTERGENIC_SITE_115	552	934	405	290	1663	52	55
ACGGATGGCTCCAACCTGAG	SUFU	758	1353	443	504	1438	106	52
ACGGCATCCACTCGTTCCGG	MEIS1	443	752	18	20	1090	2	2
ACGGCATCCGGATTTACAAG	LMCD1	404	421	8	18	1109	4	27
ACGGCCCGAAAACTAGAACA	JTB	513	470	23	31	822	3	6
ACGGCCGTGTGCAAGTCGTG	PML	457	1079	41	19	1664	40	52
ACGGCGTTACGGACGCGAAT	NO_SITE_116	735	1341	45	43	1403	3	6
ACGGCTACTACATCCAAGGT	RAN	368	92	2	2	389	0	1
ACGGCTAGCGATATCCAGGA	PRKD1	518	1033	24	24	1516	69	81
ACGGCTCGAGTCCTCCACAA	SLC22A13	549	702	23	11	1216	3106	4379
ACGGCTGACGCCTACCAGGA	CENPM	587	742	6	15	1206	3	2
ACGGCTTCCGAGAATCGGTG	SSRP1	411	561	3	1	1178	7	2
ACGGGAGCATCTGACAAACG	BBOX1	507	843	2	3	1312	45	81
ACGGGCCCGAACTTCCCGGG	PABPN1	439	1016	171	163	1253	36	47
ACGGGCGTCCCTTACCACCG	HSBP1	582	972	43	37	1251	61	59
ACGGGGACACTTACACGGAG	SIK1	634	1216	350	226	1378	2	15
ACGGGTATCAAAAAATCACG	HGD	431	363	11	5	797	1	1
ACGGGTCCTTGGTGCCTCAG	DAXX	419	978	30	22	1497	23	44
ACGGTAACCGAGACCCTGCG	TERT	530	665	4	17	1319	4	5
ACGGTACTTACGTAACTCCA	MIER3	522	645	4	3	793	6	2
ACGGTCCAAGCAGATCCAGT	CDCA8	747	84	0	1	443	3	0
ACGGTCGCGCGTCGTATAGA	NO_SITE_117	652	843	353	264	1237	16	35
ACGGTCTGCCAGATTGTCAG	HMGN3	521	1226	16	8	1738	28	21
ACGTAACTAATACGCGAACG	NO_SITE_118	479	820	105	82	1045	6	15
ACGTACCTTTCTCTTGGGCA	HMGN2	659	709	150	33	1259	1	0
ACGTAGGATCAACCCAACTC	CDAN1	396	299	5	0	755	3	4
ACGTATGACTGAACGAGATG	CHD8	371	716	2	8	1232	3	6
ACGTCACGGAATCGTCAGAG	TAF7	344	605	8	5	1052	1	1
ACGTCCATTCAAGTTTCGCA	CSTF2	436	473	5	9	873	5	5
ACGTCCGGACATCGAGAGCG	OPRL1	469	1224	142	63	2003	270	90
ACGTCGAAACCCAATATTTG	BRWD3	583	923	2	4	1718	24	8
ACGTCGGCGCGTCACTTCCG	ALYREF	496	932	17	9	1348	35	43
ACGTGCGCTTCCTGAACGAG	HMG20B	581	653	6	3	999	0	1
ACGTTCACAAAGTGGCATGG	NIPBL	342	555	2	4	1374	11	10
ACGTTCCTCTGCATGTCGTG	ING2	522	1051	217	349	1390	15	10
ACGTTGCGTTGAGGTGCGCA	CPSF1	315	1028	37	29	1659	7	26
ACGTTGGCCTCCGAAATCTG	USP21	620	1037	4	7	1358	2	1
ACTAAAACGCTTAATGACCG	NUDT21	535	434	0	1	967	8	2
ACTAAGGCCCATCGACTGGG	JADE3	449	1040	47	48	1496	3	6
ACTAATCTCGCGCTCGTATG	NO_SITE_119	665	1067	107	107	1776	99	68
ACTAATTGCACGAACAGCAA	MED21	487	473	0	15	730	197	78
ACTACAGTGGTAAAGATACC	TAF12	581	333	115	49	1021	5	9
ACTACATTCTGGCGGACCCG	JADE2	517	1349	25	21	2028	13	30
ACTACCGCTTCATCTACATG	JMJD4	360	794	206	203	2102	326	752
ACTACCGGACAAAGCTGCGT	SGF29	504	356	2	0	736	5	0
ACTACGACTAGAGTTTGCTA	RBPMS	446	565	7	3	1171	0	2
ACTACTGGCACATCCCAACA	APBB1	524	646	4	3	1007	1	2
ACTACTTCTCGCAGCAGACG	MIER2	343	1002	28	6	1327	109	162
ACTACTTGGCTGTCGCACGA	CTBP1	438	359	49	11	1084	2	12
ACTAGCATGCAGTAAGAGTG	BAZ2B	586	2116	849	439	1919	95	124
ACTAGGATGATTTGTGACTT	MBD2	617	628	9	2	1350	28	65
ACTAGGTCGAAATCTAGTAG	WAPL	559	779	8	15	1293	6	1
ACTAGGTCGATACAAAGCCG	IRF1	449	309	4	3	868	21	35
ACTAGTATATCAAATCATAG	POLR3F	506	452	58	40	711	3	5
ACTATACAACAACAAGAGAG	CENPC	492	259	1	0	709	3	0
ACTATCAAGACCATGTTGGA	SKP1	396	549	9	14	872	5	28
ACTATCCATGGACACCCAGA	POLR2K	445	233	1	0	634	0	0
ACTATGGCAACAAGTACAAG	SKI	493	319	10	2	880	2	0
ACTATTACCACACAGTCTTG	P4HA2	558	1210	79	62	1464	6	2
ACTATTTCATACCTCTACTT	CCNC	519	233	15	16	490	157	88
ACTATTTCTACGACCGGAGA	AURKB	499	177	3	3	859	19	18
ACTATTTGACGTTACGGACC	ONE_INTERGENIC_SITE_120	452	1001	159	126	1596	7	10
ACTCAAACTGGTCAGCCCTG	POLR2H	538	654	25	13	1515	34522	19329
ACTCAATCAGTACTCACCAT	NAP1L4	453	492	60	35	860	24	22
ACTCACAAGAGAGGCAAAGC	MED28	617	292	1	1	815	4	5
ACTCACATGTCAGTCTCTGA	PSIP1	458	568	7	3	1125	16	6
ACTCACCCGTACTTGGAGTG	TRAF7	730	1628	70	27	2175	12	4
ACTCACCGGAGCCAAAGCCG	RBM8A	534	486	16	5	1203	16	20
ACTCACCTCAAAAGAGTACG	CPSF1	428	701	18	13	1509	2	5
ACTCACCTCATCCTTCACCT	HMGN2	413	443	161	89	860	51	24
ACTCACCTTCGAGGTTCGGA	TONSL	394	627	27	8	1090	0	1
ACTCACTAGAGTACCCGAGA	BAG6	435	647	306	144	1302	1	2
ACTCACTAGCAAAGCGACAG	ONE_INTERGENIC_SITE_121	519	1253	18	6	1206	6	0
ACTCACTCATCCTCTTCTCG	TOP1	473	1017	198	252	1625	61	92
ACTCACTGATTCAAATGCTC	CENPK	306	595	6	8	786	0	2
ACTCAGGGGGCAAACGCCAT	ONE_INTERGENIC_SITE_122	463	874	31	16	1528	49	27
ACTCATCCTGATGCCTAACG	PHC1	409	1321	135	216	1763	82	1
ACTCATGGGGATCTCGTGAG	TAF6L	513	847	17	20	1464	5	5
ACTCCACACCGCTTTCATCG	PCLAF	406	1269	37	110	1510	55	10
ACTCCACACGAAGTCGACAC	SRSF9	467	245	3	7	603	0	6
ACTCCACATATTCGTAGATG	PRPF31	400	1104	18	5	2600	34	40
ACTCCAGGCTGTAACTCCCT	KAT7	358	923	7	27	1596	19	31
ACTCCAGTAATTGATAAGCA	SYCP3	456	1060	12	10	1217	7	0
ACTCCATCGTTGTATCCGAG	LSM11	451	933	13	27	1652	129	120
ACTCCATTACTATTAACTAT	PSMD14	358	446	2	3	643	0	0
ACTCCCACACAGTAGAACTC	CD3D	468	726	8	10	715	1	6
ACTCCCTCTTGAAACGCGGG	PRMT5	360	368	2	2	930	2	1
ACTCCGACAACAAGCTCACA	SCG2	527	790	18	10	1568	34	28
ACTCGAAGCGAAGACCCCCA	MYOCD	340	1207	19	8	1830	68	61
ACTCGATCAACATCGCTCAC	MAPKAPK2	574	606	4	2	1246	41	35
ACTCGGCAGGTACAGCACTT	CBX6	392	1155	41	6	1252	1	11
ACTCGTCCATTCGGTGGTGG	SAP18	344	821	13	13	1333	3	0
ACTCTCAGGCCTACTCCACT	VGLL1	482	801	437	710	1182	9	3
ACTCTCCAAAAAATTGTGAA	PHF7	479	440	1	1	985	5	3
ACTCTCCCATCAATTGAATG	HNRNPA2B1	449	1040	67	52	1449	24	16
ACTCTCGATGCTGTGCCATG	SFMBT2	436	1417	295	201	2511	34	17
ACTCTGACCAAGGATAGTAT	EYA3	501	535	62	65	1156	51	50
ACTCTGACCTATCTCAACCA	TFCP2L1	413	415	1	1	884	324	149
ACTCTGATAGCAATCAGGAA	RNF20	339	517	180	87	961	5977	2692
ACTCTGCGCCTCGCCGACCA	NEUROG1	629	1135	47	50	1999	111	173
ACTCTGGGCTAAATGCAGTC	USP3	563	865	3	5	1722	10	8
ACTCTGGGGTATCATAACAG	NCOA6	469	923	2	54	1756	5	0
ACTCTGTTTACACAGAGGAT	SNW1	448	586	8	14	1059	0	2
ACTCTTAGTATATCGGATTG	ONE_INTERGENIC_SITE_123	453	1323	48	41	2537	51	84
ACTCTTATAATAGAGTATCG	SETD5	317	1354	15	20	1717	5	7
ACTCTTGGCCCAGTCTACGA	SETD1A	424	468	4	1	943	7	2
ACTGAAACCTCCAAAGCGTC	NFYC	505	743	52	45	1175	26	156
ACTGAAAGGGATCAACAGCT	SPRTN	429	418	1	1	1063	3	0
ACTGAACGTTCGACGTAACG	NO_SITE_124	356	1039	46	10	1667	12	10
ACTGAAGCAGGAGCTACGAG	POLR3GL	413	790	31	37	1019	4	8
ACTGACAGGAGCCTTCGTCA	TAF4B	440	479	5	6	544	1	0
ACTGACCGAACCCAGAAGGT	EHMT1	478	603	36	18	890	0	1
ACTGACCTTCACTCTCCCGC	YEATS4	615	431	23	13	842	1	0
ACTGACGCTTCTCGTATGAA	NCAPD3	648	603	0	1	1180	2	0
ACTGACTGCTGAGATGAGAG	TSG101	455	460	11	12	1028	2	2
ACTGAGCACGGGCTCCACTT	GTF2A1L	592	330	2	4	809	4	5
ACTGAGCATCTGATCGATCC	ONE_INTERGENIC_SITE_125	538	722	3	4	1087	5	7
ACTGAGTGGTGCCGGCTACA	EID1	336	777	4	2	1377	4	16
ACTGATCCTACCAATCAAGG	DCAF1	280	152	1	0	645	0	0
ACTGATGCACGCTGTCAAGG	IDH3B	445	1504	780	497	1985	93	153
ACTGATTACTTTGTTACCAG	PRKCA	426	418	3	2	897	2622	1202
ACTGCACGTAAAAGTCACTT	TDRD1	609	610	19	13	866	4	14
ACTGCATGACTAGATTCATG	INO80	466	808	6	0	1340	18	28
ACTGCATTGATATTTACTGC	MED14	497	386	31	53	830	3	3
ACTGCCAATAGCAATGCTGA	MSL2	491	957	214	233	1370	514	193
ACTGCCATTCAAGGACCGGG	IDH3A	322	901	13	45	949	0	0
ACTGCCCGACATACTCATGG	SS18L1	520	648	11	1	1200	1	2
ACTGCCTGAAGGATGGCATG	MED27	405	742	16	10	1096	19	2
ACTGCGAGTTAACCCTTACA	ONE_INTERGENIC_SITE_126	301	931	186	120	1192	12	26
ACTGCTATTACAGACCAGAA	RBBP4	392	335	5	0	808	0	2
ACTGCTCACCCCTTTAATGA	DDB2	653	420	23	70	1035	14	12
ACTGCTGCGACTTTCCAAGT	BRPF3	553	686	101	158	1130	19	25
ACTGCTGGGTTATGATATGG	NFATC3	481	640	51	102	1347	5	4
ACTGCTGTATCTGTAGCTGG	POLR1D	549	1110	1287	859	1853	5	8
ACTGCTTGAAGATGGCGTCT	PCBD1	494	1360	405	189	1372	78	109
ACTGGAATCAGTAACAATCG	MGA	503	809	14	3	1601	8	7
ACTGGACCCAAACAAGACAT	ZCWPW1	576	540	34	58	866	3	3
ACTGGACCGAAAAAAAGCTT	MTERF1	507	580	1	6	1060	7	4
ACTGGAGAAAAACGGCCAAG	HMGA2	282	780	84	88	1161	28	27
ACTGGCATGATAGTTGCTCA	DACH1	482	961	6	25	1443	112	219
ACTGGGCGAATGTATTTGAG	HIPK2	445	939	51	34	1421	4	5
ACTGGGCTAATTTAAAGTTG	TADA1	657	1059	56	33	1532	5	5
ACTGGGGGGCTTATCCACAC	CPSF7	406	514	37	25	804	2	27
ACTGGTTACACGATCCAGCT	PHF20L1	319	690	441	206	935	1	2
ACTGTACACAGCTATGCCAA	KDM4A	348	524	1	4	1004	7	7
ACTGTACCAAAGCCCCAGTG	PML	546	979	46	105	1723	9	38
ACTGTAGTAGGCAAAACCGG	SLC22A8	626	695	4	4	1388	16	20
ACTGTCAAGCTGCACGCAAT	ONE_INTERGENIC_SITE_127	288	1214	11	54	1732	11	15
ACTGTCAGAAATCCTCACCG	PRKD2	454	1026	267	374	1385	6	0
ACTGTCAGTTCAACATCCAA	SETD9	403	422	1	2	672	0	1
ACTGTCCACTCATCCGGAAA	RCOR3	372	512	26	14	1081	12	3
ACTGTCGAGTCTTCAACCGA	BAG6	638	859	56	46	1459	17	22
ACTGTCGCTTCTAGGCACCA	HJURP	508	446	0	3	987	4	15
ACTGTCTCAATGTGCCCTTG	HDAC3	482	1470	152	52	2190	33	38
ACTGTGAAGGACCCTGTGGT	CSNK2A2	411	653	7	10	1313	27	12
ACTGTGATCGGTGATTGGAG	LIN9	423	512	494	259	1226	30	7
ACTGTGCAACTCACCCGGTA	WBP2	486	1056	129	65	1496	27	48
ACTGTGCCAGCGAGTCCGTG	PWWP2B	525	1379	30	30	2302	32	9
ACTGTGCGGATCTGCAATGC	UBE2N	480	577	42	108	1297	5	50
ACTGTGGAGACAGAAAGGGG	PHF19	586	470	170	149	1776	566385	286567
ACTGTGTCAAGCATTACAAG	CHD6	485	451	8	9	895	6	7
ACTGTGTGTGCTTAGCCAAG	UIMC1	457	1248	63	24	2097	154	164
ACTGTGTTCGCAGTGACCTG	OGT	564	1042	174	88	1401	194	315
ACTGTTCTTTGCAATAGCAG	TFEC	579	782	18	6	1448	2	94
ACTGTTTGATATTCAGCAAG	TAF1D	436	871	3	17	1337	7	5
ACTTAAAGTAGACGAACTTG	KCTD1	479	712	50	31	1426	47	65
ACTTAAGTCTTTACAAAAAA	TAF9	376	402	10	1	642	16	5
ACTTACATAGAGAATAAAGA	LIF	313	207	1	12	481	0	2
ACTTACCAACTCTATCAGGG	SPIN1	399	261	24	18	868	47	46
ACTTACCCGTACCAGTAGCG	HDAC4	615	1032	66	57	1222	16	2
ACTTACCTTAGGCCACTCGG	TICRR	648	148	0	0	324	1	1
ACTTACGGTGAGGTGTGAGT	HDAC5	477	625	56	27	1324	32	50
ACTTACGTTCTCGTAGTCCA	PCGF5	588	1130	48	24	1649	37	28
ACTTACTCAAAAACTTCTAA	MED10	464	246	0	0	510	3	3
ACTTATCATCCAAACGTCGA	CDCA2	555	794	11	17	764	2	2
ACTTCTAGATAGGAGCACAG	CDK2	356	167	1	0	626	4	1
ACTTCTCAAGATAAACCTAA	TERF1	370	119	20	29	488	0	0
ACTTCTGCAGTACGAGAACG	INO80E	556	886	1868	3818	1484	9	16
ACTTGAAAGAATAAGCGTAG	SUPT6H	627	404	5	3	969	245	266
ACTTGAGACATCTTCTTCAG	PAWR	522	715	14	10	1178	6	9
ACTTGATATAAGGCTCCATG	TADA2A	364	908	16	9	1412	25	34
ACTTGATCGTGGGATAGCCA	P4HB	514	500	8	6	1017	8	10
ACTTGCACCCTCATCTCACG	MED12	578	532	8	3	837	29	25
ACTTGCAGGGCCAGTCCGAG	SNRPB	633	568	12	31	1017	2	2
ACTTGCAGGTCCCATCGCTG	MBD6	628	722	7	11	1570	64	93
ACTTGCCCACACGATAATCC	ONE_INTERGENIC_SITE_128	481	351	2	2	705	1	2
ACTTGGACATGTAAGATACA	DNAJC2	545	501	0	5	1208	6	14
ACTTGGATTATTGTGTCCGG	AFF3	500	839	752	459	1248	6	4
ACTTGGTCTGTAATTCCATG	POLR3F	527	1348	52	50	1948	35	10
ACTTGTCAAATGAGCCCATT	ITGB3BP	618	476	10	62	884	3	14
ACTTGTGCAGCGATGCCCCA	SUV39H1	522	605	6	6	1430	35	32
ACTTGTTGCAAACGATGCAT	AJUBA	521	1239	243	212	1193	12	41
ACTTTCCCGCCATAGCAACC	TTF2	401	249	0	1	726	1	3
ACTTTCGGTACCACTCAAGG	CHD8	274	812	5	6	1895	48	89
ACTTTGCAGATCTTTCGAAG	CENPP	589	744	35	43	1242	14	21
ACTTTGGTCCCGATAACCAG	LIN9	610	443	98	107	942	3	2
ACTTTGTAGGCAGTCCCTAG	SMC1A	529	490	4	1	943	38	28
ACTTTGTATTCCAGGACCGA	PSAT1	567	678	23	30	1217	52	44
AGAAAAAGAGGATGAGCGGA	ASPH	529	520	21	18	1476	1396	1781
AGAAAAATCAAATTAATCGA	SRSF5	522	321	0	2	645	1	1
AGAAAACACTAATTTCCCAG	SMAD2	515	322	1	5	1060	19	8
AGAAAACGAAATAAAATCCA	POLR2K	550	285	0	14	516	0	0
AGAAAACTCGGAGATGCCAG	PARP2	511	837	3	6	1152	6	28
AGAAAAGAACTCCTGCACAC	SETD4	647	196	3	3	545	2	1
AGAAAATAAAATACCCACTG	PHIP	558	432	2	1	777	1	1
AGAAACCAACTGCATATGTG	AFF3	558	1252	371	160	1580	79	178
AGAAACCGTTTCAAATACAG	MSL2	500	222	0	0	615	0	1
AGAAACGATTAGAATCAGTC	CENPL	590	218	1	1	696	2	1
AGAAACGCCGAGAGATGACC	TERF1	256	256	3	0	645	0	0
AGAAACTACAGCCAACAGTA	MAPK8	346	697	61	112	1132	6	12
AGAAACTGTAGAATTTGATG	YBX3	478	1217	26	8	1690	11	16
AGAAAGAAGCCAGTTATACA	IL31RA	544	857	24	21	1110	5	7
AGAAAGACTCTCAAACAACG	YEATS2	309	314	0	2	631	1	1
AGAAAGAGGGAAAGAAGCGC	HIST1H2BA	450	440	17	11	677	2	4
AGAAAGCAGACAGGAAGTTG	SLC22A13	509	1229	263	30	1628	11	18
AGAAAGTCCAGTCCCAGGAG	RNMT	472	353	22	2	733	2	0
AGAAATCTATAGATCTGCGT	SUZ12	541	209	3	0	529	0	3
AGAAATGCATCGCAGTGTGA	AXIN2	502	1764	128	98	1969	109	186
AGAAATTAGTCAAAAAGAAG	DDX5	305	396	4	14	543	5	5
AGAAATTGAGATACCCAGGG	MDC1	604	1008	21102	11335	1749	51	45
AGAAATTGATGTTGTTTCTG	MYC	335	1541	77	111	2203	7	5
AGAACAAAGACATGGCACAA	SETDB1	595	299	0	3	645	0	1
AGAACAAATTATAAAAACCA	MBD2	739	112	0	1	490	1	0
AGAACACGCAGAGTTCGTCC	SATB2	633	355	171	98	866	39	150
AGAACAGAGGAATACAGTAG	ZZZ3	535	787	30	10	1148	3	7
AGAACAGTCATAAGAAAACC	YAF2	520	270	2	1	586	0	0
AGAACATAGCTCCATCCTTG	DMAP1	621	893	175	46	1316	1	0
AGAACATCTCATTGAACACG	WWC1	396	1173	86	45	1463	7	14
AGAACATGGAAATTTATGCT	BABAM2	521	634	8	9	949	18	7
AGAACATGGGGTGTTCCAAG	SETD6	581	766	41	27	1245	6	1
AGAACCAAGAAGCTTGCCAG	NCOA1	444	628	45	40	1098	1	4
AGAACCAATTCAGGGTGAGG	OAT	403	1034	25	21	1296	73	200
AGAACCAGCTGGACCAGGTG	PFDN5	573	821	55	13	1406	16	32
AGAACGCACCTGATGCGTGG	DIDO1	487	603	7	12	1437	0	2
AGAACGCCCGATCACGATTA	NO_SITE_129	460	732	143	25	1631	12	10
AGAACGGCAATATCGCTGCG	MECOM	349	1028	11	2	1431	10	25
AGAACGGCTACAATCTCCGG	MAZ	592	560	343	370	878	2553	1096
AGAACGGGCTATGTTGATTG	TRRAP	582	1176	2	6	2622	18	12
AGAACGGGGCCAGCTACGCG	TSHZ3	418	736	112	85	1501	8	12
AGAACGTGGTTATGACAAAG	PQBP1	459	1018	47	41	1667	30	24
AGAACTACACAGATGAAACA	CUL4B	297	149	0	1	463	13	12
AGAACTCTGATTGCACCCCA	L3MBTL4	473	942	215	354	1247	1381	603
AGAACTCTGCAAACGGCGCG	ONE_INTERGENIC_SITE_130	428	841	554	507	1409	9	12
AGAACTGATGACACACCGAA	NSD1	573	413	11	4	861	30	92
AGAACTGTGACTGCATACAG	RNF20	449	379	2	1	938	4	8
AGAACTTGTCAAATGCGACG	LSM11	530	753	56	21	1451	8	15
AGAAGAAATCCTCTAAACCA	BDP1	472	506	6	2	954	2	6
AGAAGAAGCAAAACCTGTGT	SPEN	349	400	1	0	882	7	2
AGAAGAGTGTTTCCGATCAG	BRD8	314	805	158	34	1358	7	12
AGAAGATACCTATTACACAA	UPF1	497	109	4	14	384	0	1
AGAAGATCCACAGAGAGCAC	CENPO	400	236	27	0	872	1	0
AGAAGATCCCCGAACTACGG	MAEL	464	815	134	55	1432	8	15
AGAAGATGTCCATGTCGTCT	JADE3	567	995	32	60	1310	2	1
AGAAGATTGCCACACAGCAG	MNT	534	1170	46	62	1531	37	30
AGAAGCCAAGATACAGACAT	ATRX	447	1005	125	57	954	2	5
AGAAGCCTCCACATCAACAC	SP100	522	336	2	1	351	1	0
AGAAGCGCACTATTTGGTGT	TFEC	523	872	21	4	1498	29	28
AGAAGGAACCAAGTAGAACA	GMEB1	381	422	11	8	729	5	36
AGAAGGAAGAAGAACTCGCT	GMNC	518	451	15	6	600	0	2
AGAAGGCCGAAGCTGCACAT	NCOR2	581	575	4	6	768	13	7
AGAAGGGGAGATAAAACCGG	ASH2L	248	726	14	6	1098	1	2
AGAAGTAAAGCCGTAGACTC	CENPU	408	616	24	16	828	6	3
AGAAGTAAGCGACACATTTG	SKIL	327	1244	27	35	2219	7	8
AGAAGTAATTGTGAGCATAG	NASP	562	874	13	9	1728	107	85
AGAAGTACTTTGCTCACACG	KMT2C	491	923	8	11	1633	27	19
AGAAGTGCTCGCCATCCATG	ALDH1B1	443	1144	10136	5147	1696	36	45
AGAAGTGGAGAAACGCTTTG	SSRP1	511	1480	79	90	1760	12	16
AGAAGTGGCAAGACTGACTC	DDX17	601	801	1	2	861	22	0
AGAAGTTGACTGAAGCATCT	HMGB1	402	348	9	8	828	7	7
AGAATAAGCAGCCCTACTGG	BRWD1	508	1027	10	20	1528	1	7
AGAATACAAATGGAAACCAA	OIP5	469	215	38	15	695	21	14
AGAATACAACCTACGGTAGC	ONE_INTERGENIC_SITE_131	295	913	213	146	900	5	3
AGAATACATCTGCTCCTGTG	MKL2	452	1125	30	22	1382	67	30
AGAATATGTACGCGCGACGC	NO_SITE_132	368	731	13	22	1144	17	29
AGAATCCAGAACCCCGAACT	MMS19	456	373	6	3	820	4	0
AGAATCGCTGCATGTACTCG	ONE_INTERGENIC_SITE_133	415	1419	163	180	2260	10	23
AGAATGCATATGACTCCACA	TBX18	600	539	47	32	1041	130	122
AGAATGCCAACCGATCACCG	RIPK3	503	708	43	42	1268	7	10
AGAATGCCGTGACTAACCAG	MAML1	654	590	3	9	1002	6	3
AGAATGGCTACACATCCCGA	KDM1B	401	539	4	3	879	17	46
AGAATGTCAGCCGGACCCAG	PRDM11	692	679	78	107	1089	20	48
AGAATTAGGATCTCAGATTG	TCEA1	535	1109	13	13	1869	10	3
AGAATTATTAAGTTGCAGCG	WAC	501	252	2	1	820	0	2
AGAATTCTAGGACACCATTG	PRDM4	362	808	21	5	1381	1	1
AGAATTTCCTGAAATAGCCG	INTS12	578	673	2	3	998	3	1
AGAATTTGAATCTGTTCTTG	RPRD1B	405	1532	67	70	2385	77	120
AGACAAACAACCTCAAATCT	PSMD14	351	139	0	0	512	0	1
AGACAAACATCTGGTCGGTG	POLR2E	538	621	14	2	1378	1	3
AGACAAAGTACAGCTACTGG	PARP2	430	472	3	4	1096	3	8
AGACAACTCAGGAAAGAGGG	KLF1	431	937	7	24	1233	1	6
AGACACACCAGCATAGTGAA	POLR2A	676	484	441	165	1046	3	2
AGACACAGAGACACCAGACA	TRAF7	586	410	6	5	996	3	1
AGACACAGGTACTTGCATGA	NFYA	453	619	21	5	1102	281	6
AGACACAGTATCTTCGGAGT	KDM5C	473	435	143	16	1269	3343	4411
AGACACATTCCTTAACTCAG	ATXN7	582	155	0	2	502	40	40
AGACACGGTTTCACTGAGAG	UBAP2L	444	962	222	86	1818	61	37
AGACACTATACCAAAGCTAT	CDK8	328	398	4	3	969	2303	2374
AGACACTCAGAATTACCGCA	MED14	450	171	3	3	684	3	0
AGACACTTCACGAATCTATG	UXT	388	452	2	0	886	4	2
AGACATAGTGCAACGTTGCA	ONE_INTERGENIC_SITE_134	350	1054	41	46	2233	53	51
AGACATCAACATATGTGGGA	GATAD2B	490	780	44	17	1440	7	2
AGACATGGCTAAGGCGGACA	HMGB1	413	1423	2	12	1500	1	1
AGACATGTGGGTCGAACCCG	DNMT3A	709	1157	125	38	1829	111	82
AGACATTTATAGATGGCCTG	PRMT5	531	719	11	6	1560	3	1
AGACCAAAGTATTAAAACAG	EHMT1	388	172	0	3	661	2	0
AGACCAGAGACACCTATGAG	P4HA3	684	986	381	81	1246	8	18
AGACCAGCCATATTCTTATG	KAT2B	532	934	3057	273	1921	36	105
AGACCATAGAACGTTCCCTG	TP53BP1	242	785	32	17	951	8	3
AGACCCACCTGTCACGTGGG	RPE65	469	856	86	86	1648	20	21
AGACCCACTCAAGAACGTGT	KYAT1	610	298	10	18	510	12	4
AGACCCAGTTAGAACTGGAA	TRIM16	331	516	2	16	870	2	4
AGACCCCAGTATTCTAGCAA	NIPBL	571	273	0	0	857	6	7
AGACCCCTCTCACAGAACCA	RNF40	383	622	53	26	937	4	2
AGACCCGTATACGCCGTTAA	NO_SITE_135	295	1178	85	25	1638	9	13
AGACCCTACAAAGAAAAACA	TNKS2	488	392	4	1	628	2	9
AGACCCTGTGACCGTTCCAA	CHD9	317	910	4	12	1783	44	15
AGACCGAATATCTGGTTCGG	CDYL	676	708	17	2	1139	4	5
AGACCGACGTCTAGTTAGTG	ONE_INTERGENIC_SITE_136	534	1657	608	641	1998	8	9
AGACCGATGACTTTGAACCT	BRD9	572	1268	74	83	1184	12	15
AGACCGGGCAGCTTTGTACG	PRMT8	541	1340	858	368	1609	4	6
AGACCTACCTCAGCAAATCG	MMS19	419	690	3	2	1070	0	7
AGACCTTGAGCCGTAAGCAG	RRP8	427	644	5	9	1445	5	8
AGACTCAATGGTGATAGTGT	CHD7	412	706	79	172	1358	8	15
AGACTCAGAACTCTCGCTGG	SETD1B	446	613	0	5	1159	2	1
AGACTCAGGACCGACAAGCA	NSD2	529	495	3	3	1050	3	2
AGACTGAGAAGACCATGGAT	COPRS	416	483	47	17	1122	6	4
AGACTGCTTACGATCCAAAG	HINFP	524	253	1	0	772	0	0
AGACTGGGGACGCCAGCAGA	PBXIP1	578	850	15	11	1730	42	28
AGACTTCAAATCACTCACGA	POLR3A	495	160	4	4	474	0	0
AGACTTCAGATTGAGCAATG	TBX20	540	935	77	123	1382	7	15
AGACTTTGCCAAAAATCGTA	NCAPG	597	556	5	2	873	1	0
AGAGAAAACGGAATCAAGGA	ASPH	405	783	25899	61671	1092	24	78
AGAGAAACCTGAGAAAGATA	RYBP	399	575	10	10	1147	4	1
AGAGAACATGCACTAACATC	ELOC	389	221	1	0	700	0	5
AGAGAACGATATCACAATCT	ONE_INTERGENIC_SITE_137	441	617	29	30	903	11	7
AGAGAACTGGATGCAGCGAT	WDR61	379	548	38	6	948	2	5
AGAGAAGACATGAGGTACCG	PHRF1	275	1032	5	3	1390	25	38
AGAGAAGACGAATCCGGACG	HEYL	465	746	10	30	1138	19	30
AGAGAAGCACGTAGTCCGAG	PARP3	481	813	4	6	1377	33	62
AGAGAAGCATGGGTACAACA	RCOR1	754	1048	855	626	1264	88	62
AGAGAAGCGAGTCCTTGGTC	SNRPB	441	272	17	7	866	2	0
AGAGAAGCGATGGTATGTTG	GTF2H2	262	782	2	23	1797	23	21
AGAGAAGGGAAGGCCATCGG	PRDM13	503	753	40	18	802	4	2
AGAGACTGGCATTTGAAAGG	SMC1B	535	1315	35	44	1946	104	207
AGAGAGCATACATTACGGGG	YBX3	514	598	36	35	1347	25	103
AGAGAGTGGACCAATGCCCA	ALG13	472	1063	78	61	993	1	8
AGAGAGTTTGCTCCTAAGTG	PHF20L1	379	1527	7	13	2126	245	458
AGAGATATTGATCTGAAAAG	SRSF5	597	550	6	3	1098	5	1
AGAGATCCTCAAGTCAGTGG	PHB	592	262	0	1	697	1	2
AGAGATGGTTGATGCCACTG	BDP1	464	563	10	122	1179	6	0
AGAGCAAATAAAAGTGTCAG	ATRX	577	988	811	616	1502	27	2
AGAGCAAGGCACTGACGGAG	WWC1	540	1750	1320	749	2332	464	518
AGAGCATTCTTCAACAGCTG	HP1BP3	527	1268	14	13	1364	15	20
AGAGCATTTGCAAATTATGA	CENPQ	628	563	136	64	840	3	7
AGAGCCAGGAACATATACAC	FLT1	464	336	15	18	532	1	0
AGAGCCCAGAAAAGAAGCGG	PYGO2	390	599	25	24	1055	12	31
AGAGCCCGAAGGAAAAGACG	L3MBTL3	481	616	39	67	847	10	10
AGAGCCGCAGCTGATACTGA	PTGS1	431	1064	139	337	1595	10	22
AGAGCCTTGCATAGAGAAGT	MED23	459	643	58	36	1481	134	110
AGAGCTAAATTAATTGAATG	ENY2	416	684	1	4	1091	27	65
AGAGCTATAGATATCCAGTG	JAK2	463	869	91	50	1352	9	11
AGAGCTATTGTCCAGCACAT	SLC22A11	323	810	52	38	1053	21	37
AGAGCTCCAGAAACGCAAGG	RUVBL2	537	352	2	56	771	3	3
AGAGCTGCAAACACGATACG	NUDT21	420	1470	86	81	1689	44	30
AGAGCTGCTTCGCCTAGAAT	MYCBP	421	906	33	17	982	5	13
AGAGGAACTGCTTATTGCTA	MSL3	354	1059	65	41	1474	62	90
AGAGGAAGAAGCATATGCCT	CIR1	436	444	27	41	659	0	0
AGAGGACCACCAAACCCGGG	HSPBAP1	393	522	25	25	991	6	4
AGAGGAGATCATCGGTGTAG	MAP3K10	379	1235	14	5	1877	7	31
AGAGGAGGGCTGATTCAACC	TCEAL8	529	722	7	6	1334	7	6
AGAGGATGTTCCTCAACCTG	CHD1	680	1030	113	176	1802	3	8
AGAGGCCAAAACCATATACA	RCC1	455	591	2	5	923	5	12
AGAGGCCCGTGCATGCATCT	CTBP1	555	1338	110	150	1199	25	9
AGAGGCGTTGTGTCCATCAA	FGF2	342	1304	406	209	1510	3	21
AGAGGCTCCACCTACCAACC	MAGED1	352	432	8	2	502	5	8
AGAGGGAACACCCAAGCTGT	INO80E	555	512	5	13	1138	14	3
AGAGGGTACTTGTATGCCAT	AGXT2	429	910	5	6	1006	11	12
AGAGGGTGAAGATTACATGC	POLR3G	577	654	111	109	958	10	6
AGAGGGTGTTCTATCAACAT	UBR2	657	816	6	1	969	4	2
AGAGGTATATTGCTCCTCAG	CENPN	494	672	2	2	1167	5	1
AGAGGTCTCGAAGCCCAAGA	SRRM1	407	833	4	3	1245	2	4
AGAGTAAAAAAGAACACCAC	HMGXB4	458	232	4	4	330	0	1
AGAGTACTCTCACCAACCAT	HIF3A	397	833	28	27	1152	10	15
AGAGTAGACTTCCTCATGAC	KDM1A	513	452	12	8	691	2	4
AGAGTATCCTGCAACCCAGT	ZNF274	416	453	146	76	828	3	2
AGAGTCAAAGACCACGGGCA	PADI4	370	787	101	63	1054	6	4
AGAGTGAAGATGTCGCAGCT	NAP1L2	446	918	126	104	1191	11	1
AGAGTGGTCAGCGCGCCTGG	RARA	559	757	216	26	1584	8	30
AGATAAAACAATGATGTCTG	GATAD2B	352	1015	223	169	1967	574352	290471
AGATAAAGAAAGTGAAGAGG	DEK	516	521	3	4	943	2	16
AGATAAAGACCCCCTCAACA	TCEAL1	488	330	35	9	900	6	4
AGATAAGGAGCGTTACATGA	HMG20A	495	937	98	18	1271	1	6
AGATAAGGCTCTTACCTACA	ASZ1	565	1292	1600	943	1294	33	13
AGATAAGTGTAGTAGAACGA	PSME4	482	871	6	1	1422	42	18
AGATACTGTCGCGTCGCGAC	NO_SITE_138	461	403	2	4	958	9	30
AGATACTTACGGAGGCCTCT	HMGB1	445	522	7	10	993	0	0
AGATACTTCGAGATCTACTG	SRSF6	392	668	14	26	1202	2	5
AGATAGAAGTGTCATCGTAG	RSF1	487	1167	152	94	1627	19	22
AGATAGGGCCTTCACGACCA	FLCN	558	453	7	0	1231	5702	6098
AGATAGTCACCTGTGCATGT	MBD3L1	616	618	25	36	1307	5	8
AGATATACCGGGGTTCCACG	TDRD6	552	812	19	41	1418	17	27
AGATATCAATTTGACATACA	ELOC	573	509	130	54	614	0	0
AGATATGAATCAGAGTTCGT	SATB1	550	462	7	6	923	9	4
AGATCAAGGTTAGCACTGTG	HMGXB4	487	979	1892	497	1518	7	6
AGATCATGGATACACAACCC	SMARCB1	528	546	12	8	950	4	1
AGATCCCAAAAGGAGACCAG	SFMBT1	313	637	9	4	756	11	8
AGATCCCAGTGTTTGATGCG	DMAP1	479	760	109	130	1094	0	1
AGATCCTTCCTAAAGTCCCA	CPA4	466	422	6	18	933	4	3
AGATCGACTGGAACCGGAGA	NAB2	465	492	1	5	1075	1	1
AGATCGCGCGACCGCAATTT	NO_SITE_139	569	778	19	6	1012	10	29
AGATCGCGTGTACCGTAATA	NO_SITE_140	335	1282	21	12	2006	17	6
AGATCTCATCAGCTAAGATG	TAT	516	795	31	15	1646	104	223
AGATCTGTATAGCTACTCCT	DDX17	526	434	6	8	758	31	3
AGATGAACAGCACACAGCCA	AURKC	257	501	43	26	991	7	3
AGATGAAGAAAACAGCATGT	NCBP2	592	356	28	1	756	2	13
AGATGAAGCAAGTGTCCTAG	AKAP1	400	974	6	7	1704	28	97
AGATGAAGGAAAATCAGATG	TCEAL3	344	1015	36	24	1509	38	56
AGATGAAGGAAAATTAGATG	TCEAL5	366	895	214	132	1082	7	0
AGATGACGGCCGAGTAGAGG	GPT2	662	649	6	3	1202	4	5
AGATGAGAAGTACATGGGCA	JMJD4	399	742	13	6	1351	4	0
AGATGAGCCACTTCTCGCTG	PCGF6	279	462	2	6	926	2	8
AGATGCAATCAAACTACCTG	ELP1	481	753	19	5	1124	48	32
AGATGCACAATACCGCAGCA	NCOR1	535	737	17	3	1184	3	54
AGATGCATCACTACAATGCT	TEX10	466	567	20	11	1342	8	11
AGATGCTGCGAAAGTAGCGT	LDB1	294	273	4	51	770	4	1
AGATGGAACAGCATACAACA	BCO2	530	387	1	12	577	1	0
AGATGGATTTAAATACTGAG	PRKAA1	402	741	58	25	1334	6	11
AGATGGCACTACAAGAGGTG	ELL3	365	640	26	20	958	10	9
AGATGGCATGTGTCTCGATG	PBXIP1	464	598	31	28	1021	59	5
AGATGGCTCTGTCTAAGAGT	IDH1	314	727	12	14	1341	61	91
AGATGGTGTACATGTCTCGG	SUPT6H	288	255	4	2	1053	6	6
AGATGGTGTCCGCCTCAGAG	HPD	8	983	103	126	1756	18	16
AGATGTACTCGATCTCGTCA	VEGFA	438	726	22	18	1058	6	11
AGATGTAGGCGATATCCATG	PCGF2	563	926	4	3	1641	9	42
AGATGTATGAAAATCCCTAC	CAMK2D	499	491	5	0	909	238	186
AGATGTCAAAGCACGTTTCA	RNMT	337	753	47	41	1120	9	5
AGATGTCAGTGGATCCACCC	N4BP2L2	447	682	2	4	819	3	3
AGATGTGAATGGATCTATCG	SETDB1	500	983	8	4	1393	155	129
AGATGTGACCAACTTCACAG	SUPT5H	598	355	20	20	942	1	0
AGATGTGTTGAAAAAAATCG	POLR3G	548	633	1	0	1300	144	144
AGATGTTCTGTATCAAGAGG	SETD4	460	764	11	51	1304	3	11
AGATTACGGAGACAAAGATA	TDRD6	418	875	24	20	1297	8	27
AGATTAGACCCACCTATGCA	CDK2AP1	679	494	25	3	876	1	4
AGATTATGTCTTCAAGTCTG	HTATIP2	493	1330	14	7	2200	6	19
AGATTCCGGTCAATGCCGTG	MED26	322	611	11	27	1213	4	3
AGATTGTACTCTGGAAAACC	TCEAL4	383	440	1	1	743	0	0
AGATTGTGACTACATCGTGC	HPD	447	599	36	50	781	4	6
AGATTTAAAATGGACCGCCA	POLR3B	450	615	8	15	901	3	6
AGATTTAAAGACTAAACTAA	MPHOSPH8	507	225	4	0	598	0	0
AGATTTCGCACAAAACACGG	USP7	584	259	4	1	541	2	5
AGCAAAATTAGTCATGCAGT	WAPL	315	627	5	3	1046	6	1
AGCAAACCTACATATTGCCG	BAZ1A	580	837	12	10	1309	68	84
AGCAAAGAAACCACGCATTG	CDC73	504	796	13	8	1338	2798	1155
AGCAAAGATGGGCCTACTGG	ITGB3BP	491	953	41	30	1333	27	39
AGCAAATGTGAATGCAGGTG	VEGFA	449	1120	106	134	1673	10	6
AGCAACCGAGACTTACAGCA	ALKBH3	384	1077	220	141	1358	171171	135724
AGCAAGTTCGAAGACCCCAG	AIRE	308	532	114	2	1080	40	76
AGCAATTCGTACGCCCCCTG	SCAND1	554	1038	48	26	1781	21	53
AGCACACTCGAAGCCTGCAT	SUPT7L	491	298	9	9	654	5	1
AGCACAGGTGCAAAAATGCA	SATB1	414	819	581	293	1116	7	5
AGCACAGTTCGGACGAAGTG	CLP1	764	601	5	12	1454	2	4
AGCACCAATATTGTCAATGG	POLR2G	479	210	0	1	885	0	0
AGCACGAAAGATAATAAAAG	CDCA8	361	252	164	76	951	88	21
AGCACGCCATTCTCGGTCTG	NELFB	245	964	25	31	1589	5	1
AGCACGGATAGCTCTCATGG	ELP3	630	935	91	22	1551	4	0
AGCACGTTAGGACAGCACAA	TBL1X	555	326	1	0	1129	2	4
AGCACTAGCTAACTCTCTTG	XIAP	572	989	122	128	1968	27	14
AGCACTCCAGAGTCCGACGT	NAB2	461	778	28	7	752	2	3
AGCACTCTGAAGACTTGTGT	STK31	475	855	21	2	1556	5	7
AGCACTGACCGAAGTACTGA	ERCC4	264	644	106	2	1261	78	132
AGCACTGCCGATTCTAAACG	TANC1	442	837	152	104	1200	10	3
AGCACTTACCAGAACAAGAC	PTPN2	546	250	35	14	498	4	0
AGCAGAAAGATGCCAGACAG	CCNC	347	811	52	7	1322	2	4
AGCAGAACCCATAGAACTTG	RNF4	572	733	4	7	1904	27	25
AGCAGATAGAGACCCAGCAA	SMC3	430	611	104	63	1154	2	4
AGCAGATGTATTCACGCCAC	ONE_INTERGENIC_SITE_141	489	622	25	42	1424	11	135
AGCAGATTCTATACCACTGA	NSMCE2	454	523	10	10	1054	7	3
AGCAGCAACACCGGTCTCCG	KDM6B	467	976	6	2	1238	6	9
AGCAGCACCATTGTTCACGT	PER2	352	536	3	3	794	2	4
AGCAGCATCGACCGTCACCC	ONE_INTERGENIC_SITE_142	517	525	28	25	1024	34	61
AGCAGCCAATCAGGTCATCA	HIF3A	588	846	173	55	1504	5	11
AGCAGCCCAAGTGTACAGGA	SIN3A	505	371	1	0	799	2	0
AGCAGCCCATTATTCAAAGG	HMGXB3	626	771	6	4	1626	6	0
AGCAGGGTAGACGCAAACAG	TADA2A	564	898	11	34	1512	22	4
AGCAGGTAATCTCCCCGGAA	L2HGDH	522	842	350	226	1044	3	3
AGCAGTATGACCCATCCACG	EP400	463	645	6	6	1293	65	83
AGCAGTCAAGGAGCCACCTG	CXXC1	549	586	0	5	1097	4	5
AGCAGTCATTGACTTCTCGG	ALKBH1	346	781	87	40	815	1	1
AGCAGTGCGGGCCTATACTG	ONE_INTERGENIC_SITE_143	277	1158	163	102	1537	5	0
AGCAGTTAACAGCTAATACG	BRCA2	456	537	2	1	1087	8	37
AGCAGTTCTCCAGACACTCA	AS3MT	495	499	7	2	1094	1	6
AGCAGTTGCAGTGCCAGACT	MCEE	519	953	128	197	1282	40	87
AGCATATAAATGGTCAAACA	MED27	601	291	1	2	583	2	0
AGCATCCAGGCAATGCATGG	DNMT3A	518	933	37	25	1190	57	11
AGCATCTTCAGGTTAGCTGT	E2F7	495	889	19	113	1659	17	25
AGCATGGAGGACACAAAAAT	ASPH	579	556	3	2	952	2	2
AGCATGGCGGTCCATCACAC	RCOR1	527	542	32	19	934	3	1
AGCATGTCTTACCAGTGACG	PRKCA	360	1015	17	21	1572	11	12
AGCATTACGCTTGAACAGAA	RPS6KA5	529	412	7	4	738	6	3
AGCATTGCCGTAGCCAGCAA	SMNDC1	304	715	3	2	1577	59	103
AGCATTGGTACCTGTCCCAC	HEYL	339	489	312	31	660	43	14
AGCCAAAACCCAGAAGAAAG	HIST1H2BA	574	497	73	23	767	3	17
AGCCAAACGAGAAACCACTC	TDRD12	475	567	4	3	1282	3	9
AGCCAATGTAGTGTATTACG	PRKD1	275	993	13	12	1804	4	2
AGCCACACTGTACTTCTGGG	IDH2	467	975	152	91	1364	8	6
AGCCAGAAAGTCCCGCCTCG	NRIP1	445	697	21	13	1414	49	43
AGCCAGATTTCAGCGCATGA	NUDT21	409	669	3	5	971	2	1
AGCCAGCATGGGTTATACGG	TANC2	341	646	14	14	1548	667	1697
AGCCATGATCGAATGGACTT	THRAP3	369	845	2	9	1223	157	225
AGCCCACGAAGGACAATGCG	AFF1	661	1076	197	191	1906	21	8
AGCCCATCTACAATAGCGAG	SF1	447	638	20	10	1026	1	5
AGCCCCAACAAGTCTGACTG	TSG101	492	301	3	1	889	6	4
AGCCCCAAGAATGTGACACA	SMARCC1	316	818	4	7	1283	6	6
AGCCCCAGGCTGAGACAGGT	NACA	496	399	2	2	720	0	1
AGCCCCCAATCCATCACCAA	PHF20	541	613	19	39	1038	5	17
AGCCCCGGGCGCACTCGTCG	POLE4	504	802	13	6	1190	3	44
AGCCCCTACCACCAGTACGG	DLX5	736	745	49	41	1286	5	12
AGCCCGATGCGTGCCGATTA	NO_SITE_144	541	1729	15	14	2278	17	40
AGCCCGCATAGCCGTCTGAG	EYA1	312	1125	74	84	1638	13	39
AGCCCGGCGAGATAAAGTGG	ELOA	508	1033	67	55	1447	12	10
AGCCCTAAAGGATCGCCGCA	CREBBP	477	1064	12	8	1608	86	118
AGCCCTTGGAACTGAATCGA	ELL2	620	929	235	35	1841	25	12
AGCCGCAAATTAAAGAGCCA	TNP1	600	781	25	92	695	1	2
AGCCGCACACCTCCTGACCA	AFF1	401	550	1	4	1236	3	1
AGCCGCTGGATTTCGGACGG	PAGR1	333	1215	29	17	1887	18	15
AGCCGGACTAATCCAAACAG	RLIM	390	655	17	18	1241	25	14
AGCCGGGCTCGCCTACCGTG	ATN1	491	1357	44	48	1328	96	59
AGCCGTACCTCAACTACCTG	PGR	547	611	6	3	1497	8	9
AGCCGTCGATATCGGCGGTT	NO_SITE_145	525	1003	65	5	1420	36	60
AGCCGTTCCAGACAACTACA	PSAT1	583	399	3	9	828	3	4
AGCCTAAGACATCTTTATCG	PPP1CC	545	1053	10	17	1137	5	3
AGCCTACATTTATTAAACTG	ANP32B	341	531	50	55	1014	20	32
AGCCTCCATTGATCGAAGCT	ONE_INTERGENIC_SITE_146	279	1190	31	30	1359	8	9
AGCCTCTGGTGACACCACTG	OGFOD2	486	819	5	4	1945	11	3
AGCCTGAACCAGTATACACG	KYAT3	432	736	269	306	1403	2	4
AGCCTGTATTCTACTACAGG	DNAJC1	377	770	12	5	1280	6	4
AGCCTTAAACAGGAAACACA	SMC4	590	259	1	10	669	3	1
AGCCTTAATAGCCCTCACAG	KDM6A	358	615	8	8	1415	14	14
AGCCTTCTGGACAAAATCAT	CAVIN1	445	466	31	26	1039	5	9
AGCCTTTAGGACATACCCAA	COPS5	635	248	0	3	772	18	10
AGCGAAGGGCTTGTCCACAA	FHL2	489	684	8	9	1159	4	37
AGCGACACACGCCCATCGAG	ARID5A	315	803	10857	5428	1124	39	64
AGCGACACCCAGTTCTACCC	MED16	416	298	1	0	942	6	3
AGCGAGCGTAGTACTCATCG	PLOD3	489	1664	117	63	1737	12	63
AGCGATCAAAGCTCGAGTCA	PABPN1	380	757	20	16	1400	3	4
AGCGATGTGGAGAACTACGT	PHF2	455	589	4	4	1302	5	15
AGCGCATGGATACTACTGGT	CHD2	465	895	137	60	1099	34	3
AGCGCCTGGAACGACAACAC	TRIM28	508	428	3	2	752	3	1
AGCGCTGAATATTAGTCTGC	CENPO	526	985	4990	3719	1281	18	7
AGCGCTTCCTTCGTGAAGGG	ZMYND11	507	1629	3581	3735	1737	14	7
AGCGGAGTCCCAACTTTCAG	SIRT5	416	936	13	10	1328	8	4
AGCGGCCTGGTATGTCACCG	SMARCD2	380	1392	13	12	1704	5	11
AGCGGCTAAAATATCGCGCT	NO_SITE_147	552	293	0	2	985	15	36
AGCGGGCTCAGGTAGAAGTA	CREG1	321	1454	73	79	1727	40	52
AGCGGGTTTGCGAACAAGCG	ONE_INTERGENIC_SITE_148	400	1331	149	121	1904	203363	321139
AGCGGTACAAGCGGAAACTG	RNF40	473	731	17	8	1232	10	0
AGCGGTGGCTCAAATTTACC	UBE2I	462	625	20	2	1273	8	18
AGCGTAAAAAAAAACATCGG	TTF1	255	491	257	136	563	0	0
AGCGTAGTTTGGTTTAACAG	WDR5	431	360	17	1	974	5	0
AGCGTATAACCGGCCGATCG	NO_SITE_149	406	773	212	83	1243	27	36
AGCGTCACGACGTTCGTATC	NO_SITE_150	626	1020	20	19	1170	306	127
AGCGTCGAATCTCCTTCAAG	GFPT2	519	402	182	199	1198	27	40
AGCGTTAGCTGTTACAGTGA	EMSY	417	867	2	2	1833	20	6
AGCTACCTGAAGCACAGCAA	HES5	609	469	4	1	1018	18	6
AGCTACCTGCTATATCACGG	MTA1	509	531	0	3	1031	18	206
AGCTACGCCGCATTCGACCG	NO_SITE_151	381	1193	11	9	1454	64	37
AGCTAGAGGTTCCGACAACA	CHD8	618	1378	30	35	1572	7	16
AGCTAGATTTACGCCGGTGG	ONE_INTERGENIC_SITE_152	520	1036	222	178	1483	5	10
AGCTATGGCAATCCTTTAAG	YEATS4	493	798	1	2	1108	13	5
AGCTCAGCATATTTGCTTTG	CDK2AP1	452	1693	238	69	2330	28	16
AGCTCCAGGTCACTCATGGG	MAML2	563	1420	335	237	1500	16	12
AGCTCCCCATGGACACGCCG	HDAC7	442	834	196	141	1196	3	6
AGCTCCGAGATGGCCGTCCG	SIRT7	464	852	33	5	1013	3	2
AGCTCCGGGAGACCAAACGG	KMT5C	612	822	70	47	1234	26	2
AGCTCGACGCTTACTCTTGG	UBE2V1	529	797	38	31	1498	149	195
AGCTCGAGCAGATTTCATTG	TADA2A	363	694	62	30	1438	5	17
AGCTCTACTACATCAGCTTG	TRIM24	293	1164	50	23	2147	31	144
AGCTCTATGAGCTCGCTGGG	SKI	560	694	9	19	1354	19	17
AGCTCTGATGCATTATAAGG	OGT	449	502	14	12	1123	3	2
AGCTCTGTAACAAGAGTCTG	IL1B	375	1411	32	46	2192	54	28
AGCTCTGTAACACTATCCAG	TRIP11	457	567	609	454	886	34	34
AGCTCTGTAACTCGTGTCCT	HMGXB4	601	1096	326	76	1743	24	46
AGCTGAAATACTGCAAATGA	HEY2	601	352	14	0	802	2	2
AGCTGAACAACAAGCCTCAG	SIN3A	437	959	22754	9605	1136	16	9
AGCTGAGTTTGCTGCGTCTG	PHF21B	271	1189	7	12	2118	61	72
AGCTGATAAAGTGTCATCGA	GMNC	516	408	6	1	1297	29	23
AGCTGATCCAGTCGTACCAG	SENP3	267	1068	46	76	1318	6	1
AGCTGCAACCTACATACTAG	COMMD3	464	546	0	1	1141	2	57
AGCTGCAGAGAAGTGCCATG	M1AP	491	1113	110	69	1694	70	112
AGCTGCAGCCAAAAACTCAG	OGFOD2	376	215	65	2	582	0	1
AGCTGCAGGTGAACACTCTA	SAP30L	550	836	49	24	1199	3	6
AGCTGCTCGCTACGCCGAAT	NO_SITE_153	525	937	35	38	1417	142	70
AGCTGCTGCCCAAATTCAAG	GTF2H1	405	610	732	118	1206	6	3
AGCTGCTGCCTCATCGAGGA	SAP30L	409	974	6	19	1742	13	8
AGCTGCTTGAGTGTATCCGC	BCAT2	635	497	116	17	846	22	19
AGCTGGACCAGACTATCATG	SMARCD1	467	982	7	9	1833	19	15
AGCTGGACCAGAGCCTGACC	GFI1B	499	968	86	157	1269	2	8
AGCTGGAGGAAACTACACTC	SIN3A	490	270	4772	1307	834	514	596
AGCTGGCCTTGAAGTTACGT	TAF4B	318	818	6	22	1198	26	59
AGCTGGGCTCCTACCAGTAT	NAA40	597	1104	89	65	985	9	56
AGCTGGGGAAGTAACCTTTG	SRSF5	567	1396	818	373	1863	6	10
AGCTGTGAGAAGTGTCGCCA	PHF1	423	765	101	144	1152	3	2
AGCTGTGCACCAAGTGCCGA	GFI1	758	811	4	17	1105	4	20
AGCTTACGACCACGTGCGCA	MAPK3	445	1023	332	220	1275	32	11
AGCTTCGTGAGATTGAATGG	CHD8	363	611	8	4	1311	15	5
AGCTTCTCGGTTATCCAGTG	ATXN7	309	878	3	6	1910	21	15
AGCTTGAATATCATGCTGAG	PPP1R13L	436	940	0	6	1767	4	24
AGCTTGGTTTGCATTAACAT	MCMBP	499	940	7	14	1048	29	16
AGCTTGTGTTGCTTAACGCG	ONE_INTERGENIC_SITE_154	364	1290	33	32	1746	12	23
AGCTTTAGAATTAGTAGCTG	SMC2	398	543	0	2	1333	24	11
AGCTTTCCTAGGCCAAAAAG	MLLT3	337	660	1274	1330	1128	5	7
AGCTTTGATCCAGTGACGTG	HDAC9	359	1243	1014	570	1639	9	2
AGGAAACCGAGGTATGTCCA	MAML1	393	1696	128	246	1756	3	9
AGGAAAGGAGTATCTTCCGG	HSPBAP1	620	944	2	2	1185	6	5
AGGAAATCATTGTAGACCTG	SIN3A	471	623	30	6	1216	4	5
AGGAACACGCAGGCTACGAA	ONE_INTERGENIC_SITE_155	341	314	2	0	623	7	20
AGGAACACGGAATCCTTGTG	WDR77	516	559	65	43	1066	2	0
AGGAACCAAGCACCTTCCTG	PCLAF	512	908	889	117	1160	75	148
AGGAACCGCTTCCGGGACTG	HMGN4	627	607	1	1	989	3	13
AGGAACCTAGGTACATCCAC	ANKRD1	450	179	0	0	624	0	0
AGGAACTACTACGAACAATG	HNRNPA2B1	358	325	1	9	583	5	1
AGGAACTCGGCGAGTGACGA	ONE_INTERGENIC_SITE_156	654	735	14	10	1259	20	43
AGGAAGAAAAAGTGCCTCAA	RRP8	376	635	0	1	1354	7	8
AGGAAGAAGAGGAACTCTTG	UIMC1	430	860	79	85	1453	13	18
AGGAAGACAAGTGACGATGG	SAP30L	364	834	6519	8681	1489	7	9
AGGAAGGAAGATGCGACCCA	NANOG	474	840	33	31	1460	6	8
AGGAAGGCGCATACTCCCTG	PRDM16	571	1136	138	83	1446	3	10
AGGAAGGTGTGCCGACTATG	PSAT1	275	1058	114	87	1875	69	137
AGGAATAGTACTTACGTCTG	CREBBP	434	1359	25	22	1352	7	11
AGGAATGGTGCTGATCAGTG	BCORL1	667	1245	6	16	1649	17	140
AGGACAAAAGAATCAAGTCA	CDYL2	556	575	1	0	840	51	43
AGGACAATATAGCTACAGCA	WDHD1	709	251	13	0	493	2	1
AGGACACAGTTCACAGCTAG	PHF14	551	617	573	143	1201	2	8
AGGACCACGCCTACTATCAG	RIOX1	445	642	66	20	983	7	13
AGGACCCGATAGTTCGAACG	NO_SITE_157	471	796	44	22	1235	4	6
AGGACCGAGACTCCTCCCCA	ZCCHC12	460	1303	228	281	1291	509	131
AGGACCTGCGCAGTGCCATG	APBB1	386	1088	37	24	1665	15	17
AGGACCTGGAGGTCTTGTCG	MED4	398	855	194	146	1357	20	20
AGGACGCACTCCTGTAAACA	RBBP8	333	854	24	5	1326	2	2
AGGACGCGAAGCAGCACGAT	ONE_INTERGENIC_SITE_158	552	649	11	7	940	7	5
AGGACGGGGAGGTGACTGTG	MKRN1	398	721	40	72	1393	24	22
AGGACGGTGAACGTTAGGCA	ONE_INTERGENIC_SITE_159	401	743	8	5	1558	21	4
AGGACTATGTCTTTGACAAG	CDYL2	270	1259	77	53	1957	171	189
AGGACTCACCGATCACTACG	KDM4B	422	757	166	102	929	9	5
AGGACTCACCTTTATTGTCA	UPF3B	610	680	55	40	1545	112251	92287
AGGACTGAGCAAATGCAGCG	L3MBTL2	538	1540	21485	16965	1902	21	41
AGGACTGGAATGCCGCGAAG	NRIP1	397	525	8	9	1278	29	153
AGGACTTTCAAAGGCCAAGG	SNCA	451	875	20	16	1166	21	36
AGGACTTTGGCTGAATCGAT	TAT	596	840	1	26	1210	18	16
AGGAGAAGGCCGACTGCGCT	CHRAC1	503	379	1	1	814	7	6
AGGAGAAGTAAAGAACGCTG	HDAC10	536	686	1	4	1228	193	373
AGGAGACATCGGCAGCGTAG	VGLL1	395	689	8	6	1537	22	68
AGGAGACCACATCCAGCTCG	RNF8	497	831	444	363	1374	4	10
AGGAGAGAAACTGCGCATGG	SLC22A8	571	889	54	82	1695	22	2
AGGAGAGAGACCGAGCGTCG	CBX7	397	835	21	8	1147	3	1
AGGAGATACGAAATTGGGGT	MXD4	276	591	38	14	1259	2305	2151
AGGAGATCAACCAAAATAGG	SUPT20H	749	557	2	3	941	2	16
AGGAGCAAACATGGTCTCAT	CDC40	418	933	121	22	1394	3	20
AGGAGGTCCACGACTTGGAG	NAP1L4	552	954	37	27	1277	1	2
AGGAGTATATATATAAGCAG	TDRD9	444	469	3	5	862	1	2
AGGAGTCAGTCCATCCCGAG	SRCAP	496	894	42	49	1192	3	4
AGGAGTGGTGACCCGGCACA	IDH3G	338	1064	8	10	1756	225	242
AGGAGTGTGACAATCTCTGG	LDB1	346	1509	899	407	1365	6	2
AGGATACAGAGCTCGTCAGT	PFDN5	457	715	116	340	1230	27	13
AGGATACCAGCCTCTACGTG	BCAT2	529	1336	6995	695	1823	10	13
AGGATAGCATGGACATTACG	KNL1	521	386	3	2	1130	176	299
AGGATAGCCTTGGAGTCCAT	ALKBH1	523	671	40	48	1086	3	14
AGGATCAAAACATCTAATGG	ZBTB33	556	743	50	57	1274	4	9
AGGATCATATGCGAGAAGCT	SRSF9	483	887	39	49	1397	1	24
AGGATCATCAAGGAAGCGGT	POLE3	443	533	1	3	852	3	1
AGGATCCTTAATTCGTAGCA	GLO1	509	1089	9484	16703	1343	114	67
AGGATCGTACGTTCCGCATT	NO_SITE_160	320	1389	829	777	1592	2	0
AGGATGAAAATTCTCCGGCT	MEMO1	353	515	32	3	812	0	51
AGGATGACTCAAAGGCCGCG	CRYBG1	394	589	3	3	1118	1	5
AGGATGAGGACCGTTCGGAT	ONE_INTERGENIC_SITE_161	276	612	8	8	1101	2	1
AGGATGTAAAAGAGTCCAGA	ACTR6	284	713	11	1	885	0	0
AGGATTCGAAGGATTCCAGG	BABAM2	560	860	128	210	1756	5	10
AGGATTCGTAGAGTGTGCCT	KDM6A	471	341	91	65	968	8	2
AGGATTGGTACCAAAAGGCG	SETD9	384	1030	3	4	1131	56	115
AGGCAAAGAGGCAGAGCTCG	PLD6	501	1062	104	135	1582	12	7
AGGCAACAGGCTGTACCGTG	AIP	438	915	28	35	1084	0	0
AGGCACCACCCGAGTCGATG	PHF2	391	1037	9	5	1880	133	109
AGGCACGAGTTGGCAAAGAC	DPY30	407	480	11	31	661	0	2
AGGCACTGAGTACACCTGCA	TRIB3	514	1294	392	98	1534	27	82
AGGCAGCGTGGGGCGAACGA	RFXAP	632	868	14	30	1509	41	76
AGGCAGCTTGGAGATGTCGT	AEBP2	510	595	40	5	936	2	0
AGGCAGTCAACACTCAACAG	ARID5B	458	413	0	2	631	93	59
AGGCATCAAAAGAGGGCCGA	SENP3	524	643	308	168	1217	26	16
AGGCATTGATGTCCAAACTT	SMAP2	426	1103	11	6	1353	20	5
AGGCCATGTCACTCACAACT	HGD	490	518	73	60	845	9	32
AGGCCCAACAAATCCATGAC	SMAP2	548	335	6	0	351	5	0
AGGCCCATGATGCGCCCGTG	SHMT1	591	1035	77	11	1526	10	9
AGGCCCATTCAAGTTGCAGT	VGLL1	554	596	16	8	1062	26	16
AGGCCCGCCCATCTCAACAG	MKL2	608	397	4	6	1095	11	4
AGGCCCTGTTAGAACACACG	SLC22A6	456	502	46	12	1312	231	123
AGGCCGAGATCGCGGCCCTG	CENPP	676	873	3	6	1692	17	49
AGGCCTCATTGTGCGAGTGG	SUPT5H	517	619	9	7	1326	3	0
AGGCCTTTACAACATTGGCG	CHUK	683	727	136	72	1315	117	61
AGGCGAGCTGCTGTATACGT	CPSF7	547	429	9	4	939	7	11
AGGCGATAGTCGGCCCGAAC	NO_SITE_162	540	562	25	7	1000	7	13
AGGCGCCAAACCGACTACTA	ONE_INTERGENIC_SITE_163	526	474	28	27	919	7	8
AGGCGCCGGACACATTAAGG	E4F1	488	443	2	0	958	2	1
AGGCGCCTGAGGAAGGCCCG	CENPW	472	981	7	5	1138	2	0
AGGCGCGCTTTACGTTCGAT	NO_SITE_164	532	658	3	4	1196	11	28
AGGCGTAACAGAGTTGGCAA	TAF2	534	518	5	9	927	2	2
AGGCGTTTCGACGCGAGGTA	NO_SITE_165	443	1040	25	12	1526	199	219
AGGCTAAGGATAAAGATCGT	SMYD5	342	749	5	2	977	25	1
AGGCTACGGTTTGACCGGTG	ONE_INTERGENIC_SITE_166	477	1081	81	37	1489	23	26
AGGCTACTATCACCGAGACC	ONE_INTERGENIC_SITE_167	477	647	2	5	1109	204	159
AGGCTCCACCAGTCACAGAC	POLR3F	353	313	102	43	443	1	0
AGGCTCCAGACACATCAGTC	ABAT	382	616	2	8	1157	3	1
AGGCTCCATTAGAACGTACA	ONE_INTERGENIC_SITE_168	426	741	30	13	1107	6	15
AGGCTCGCAAGTACTTTGAA	DYRK1B	479	951	53	28	1603	161	103
AGGCTGACCGTTTACGCTGA	ONE_INTERGENIC_SITE_169	492	771	54	42	1500	18	5
AGGCTGCACAGTAGCGACGG	PHC2	491	1037	34	22	1298	21	10
AGGCTGTACTGCAAAAAAGG	FGF2	509	621	90	144	1459	793	916
AGGCTGTGATACGCTTGGCA	CAMK2D	428	797	3	5	1515	105	119
AGGCTGTGCATGTCCCCGTG	TRIB3	383	1449	4074	4065	1587	46	58
AGGGACAGATCCGAGTCAGT	CENPU	480	632	13	13	870	1	1
AGGGACATAGCGTTTCCAGG	GTF3C1	427	701	12	5	1611	2	1
AGGGACTCCAAAATCTGGCC	PTPN2	481	413	4	0	594	3	11
AGGGAGATCCTGACAACGCT	HLCS	502	423	0	2	772	0	0
AGGGAGCCAAAACGAAAACG	PHF20	544	650	213	365	1306	34	93
AGGGAGGAACTCAACCCCAG	MDC1	491	591	23	60	990	4	3
AGGGAGTGGTCAGAGAGTTG	MAPKAPK2	428	1100	353	18	1841	5	18
AGGGATTCCACGGTCCTACG	NCOR2	397	944	83	94	1719	72	50
AGGGCAACGAAATCGCGGTG	BCOR	487	1055	63	15	1631	12	6
AGGGCAGAGAAGCTGTCAGG	JTB	476	997	93	112	1139	17	23
AGGGCAGCGTCCCCTTGACA	EHMT1	559	834	25	25	1553	4	12
AGGGCAGTCTCAAGGTACAG	TET2	416	1093	220	142	1353	8	0
AGGGCCAAGTCCACGGCACG	NFE2	415	1403	146	104	1888	90	41
AGGGCCCCCCTAGAAATGCC	PIMREG	460	827	124	143	1078	11	37
AGGGCCCGAAGAAAGCTTGG	RFX5	419	853	38	40	1401	2	4
AGGGCCGGTCGGTTCCGGAT	ALYREF	600	943	12	27	1165	1	0
AGGGCCTGCCACTTGAAGCG	MCEE	628	932	48	28	1543	1	5
AGGGCGACAACGATCGAAGT	NO_SITE_170	457	765	2	8	1394	48	39
AGGGCGCAGACGTGATCCTG	VGLL1	466	1061	28	22	1402	21	4
AGGGCGTTACGGATGATGCA	JMJD7	356	1446	136	73	1928	967	587
AGGGGAAACCCCGTTGAAGG	INO80E	549	1136	1859	939	1823	114	354
AGGGGAAGTGTTACAAATGG	RB1	607	1392	100	69	1726	35	74
AGGGGACCAGTCAGACACAG	VPS72	479	724	4	4	1088	4	3
AGGGGCCTCGAGTCAACACA	ELOA	339	987	7	8	1940	53	49
AGGGGTAATAGGGGTCATGG	TBP	372	1644	134	172	2047	33	57
AGGGGTTCTTCCTTAACAAC	CENPA	396	531	1	6	909	3	1
AGGGTAAACATGAGCATCTG	RNF8	403	794	16	24	1543	12	62
AGGGTAAATTCTGTATAGTG	KNL1	541	633	35	33	1152	4	10
AGGGTAACCGAAGACATAGC	MED13	373	472	141	42	779	76	58
AGGGTACAGCTACGAGCGTG	CHD1L	505	867	4	9	1761	1	15
AGGGTACTGGTATCTAATGG	TDRD5	514	1896	131	106	2057	24	18
AGGGTCGAGCCAAAGAACAA	TTF2	417	370	6	4	920	2	3
AGGGTCTCATCGTTACTACC	MBD2	557	807	38	58	1038	4	3
AGGGTGAACGAGGACCCTCA	INO80B	324	1084	4154	3090	1197	3	6
AGGGTGATATCTATTCCCAG	NCOA7	458	956	103	62	1028	0	2
AGGGTGCAAAGCATCACACT	RAD18	483	638	1	5	1027	82	89
AGGGTGCTATAGGGCGTTGG	PKN1	382	1563	121	191	1816	55	115
AGGGTGTCGTCGACGGTGCG	RFXAP	510	1537	208	143	2335	52	92
AGGGTTGAGATATTCCTGAA	ZNF473	388	978	42	86	1662	6	5
AGGGTTGAGGGGGATCGCAT	ONE_INTERGENIC_SITE_171	523	475	2	2	1083	7	3
AGGTAACGAGCTCTCGTGAC	ONE_INTERGENIC_SITE_172	547	780	458	306	732	3	9
AGGTAATGGAACCAGCACGG	ADRM1	642	519	10	11	1249	3	1
AGGTACTGTATCCACCTCAA	CDAN1	448	801	2	33	1050	1704	1715
AGGTACTTACTAGTTCAGGA	RSF1	495	491	2	3	831	3	0
AGGTACTTGTGGGCCTTCCG	CBX7	462	506	10	4	1251	726	117
AGGTAGAAATAACCGCACCT	MED14	349	220	1	1	710	1	3
AGGTAGACGACCCTGACTTG	IPO4	464	875	4	1	2001	16	16
AGGTAGAGTTTAGTGCCAGG	YEATS2	323	708	3	3	1106	15	16
AGGTAGTGATCTGTCCTGAG	DEAF1	505	1276	63	15	1979	14	12
AGGTCATAGCCGGTCGTGTG	ONE_INTERGENIC_SITE_173	534	1156	82	113	1525	70	8
AGGTCCCTCTCTATGACCAG	L3MBTL2	507	999	45	24	1765	3	18
AGGTCCGGAGAACACGTCCG	ZNF217	675	1211	3816	2601	1441	17	12
AGGTCTGTGAGTAAGTGACG	CDK12	519	986	57	80	1463	4	6
AGGTGAAAGGAGGCCGAGAG	FBXL19	363	734	63	29	1279	12	9
AGGTGAATGTTTATGTGCTG	BRF1	339	823	2	9	1828	55	46
AGGTGATACCCAAAACCAGA	THUMPD2	577	264	0	2	591	9	2
AGGTGCAAGTATATCACTGG	GTF2A1L	495	949	8	3	1279	1	6
AGGTGCCAAACTTCATGTGG	CBX6	565	765	74	53	1153	8	15
AGGTGCCACCATTAACACAG	NOTCH2	484	403	215	183	1012	7	3
AGGTGCCATCCTCTTCCGGG	L3MBTL1	552	944	42	12	1250	22	7
AGGTGGATAAACACATTCGA	ING5	299	778	622	257	1001	28	16
AGGTGGCACAGACCGCTGAA	NFYA	485	404	3	0	834	1	1
AGGTGTTGCAGGCGAAGCGG	POLR3K	378	521	4	9	1200	2	3
AGGTTAATCCAGCATCTATG	BUB1	580	605	10	2	1222	3	7
AGGTTATTAGACTTCATCGG	SETD5	269	499	12	0	1006	2	0
AGGTTCTGCGACATGGACAG	MED17	537	497	10	16	1153	5	8
AGGTTTAGCAGCGCCCCACG	RAG1	375	999	69	224	1971	13	22
AGGTTTATACTGTACCAAGG	CECR2	535	741	10	4	1011	10	1
AGTAAAGTGTCTTACAAACC	RNF8	517	490	2	2	1078	2	7
AGTAACCGCGATACGTCGAT	NO_SITE_174	478	1094	6	12	1084	22	36
AGTAAGAAGAGTTCGTCCCG	RLIM	529	982	41	36	1769	12	5
AGTAATACTCGGTGCCCCCG	AXIN2	490	937	1537	226	1563	12	14
AGTACACCATTGAGAACCCA	SND1	415	552	17	7	1176	4	5
AGTACAGTTCACACAGGTGT	KMT2A	410	513	10	47	1349	2	8
AGTACCATACTCGATCCACA	CABIN1	713	471	0	18	924	1	3
AGTACCTGCACCGTTTCACG	ABT1	520	450	1	0	1176	4	0
AGTACCTGTCATGCTAACGG	NCOA1	403	574	12	17	770	0	0
AGTACGAAATGCTGTGCCGT	P4HA1	536	956	112	112	1126	8	1
AGTACGATCGGACTTGTGAG	WDR82	639	1540	0	2	1551	1	0
AGTACGCTGTCGGAAATGCA	KDM2A	463	972	97	133	1241	2	0
AGTACTCCATAACAATCCAG	STK3	491	791	63	61	742	10	23
AGTACTTAGACATTGTATAC	TBL1XR1	480	520	5	11	900	43	47
AGTAGAACTTGAGCACCCAG	TERF2	369	148	0	0	515	0	0
AGTAGCACAAAAGACAGTGG	SNCA	381	766	102	48	1380	14	37
AGTAGCGGGTTGCCTCAGTG	KAT14	459	1061	15	19	1779	127	159
AGTAGTCTCAAAGCAGTCGG	TSPYL2	557	836	18	21	1735	16	9
AGTAGTGGCCCAGACATCGC	RIPK3	514	446	11	11	837	18	24
AGTATAACCATTCTCATCCT	ASZ1	566	403	0	0	862	3	29
AGTATAAGCGCTCGCCGTAC	NO_SITE_175	512	690	15	7	1182	13	6
AGTATAGTATCGTCCGCGAT	NO_SITE_176	481	768	53	93	1287	4	1
AGTATGCATCAATCTCGTCC	JADE2	571	298	1	0	680	2	64
AGTATGGATTCGAATTGCCT	CENPN	554	582	9	10	944	4	1
AGTCAAGACCCAGCTAGATG	RNF40	434	720	9	0	1778	52	39
AGTCAAGACCTGGATCAGAG	KMT2C	440	651	23	7	1329	190	146
AGTCAAGCAACTGCTACGTG	KNL1	439	428	27	11	1185	3	6
AGTCACACCTTGAACACATG	USP11	399	413	1	1	1302	26	13
AGTCAGAGCAGAATCGATGG	RING1	653	906	2	16	1408	3	1
AGTCAGATCACATTAGCCCT	NELFCD	318	434	2	1	916	1	0
AGTCATCGAAGAACTCCTCT	HJURP	458	378	10	5	750	1	0
AGTCATGCCCTGTAGAAAGG	BAG6	456	1421	128	122	2178	95	67
AGTCATGGCCCGAACGACCT	ONE_INTERGENIC_SITE_177	535	807	16	52	1280	87	283
AGTCATTCTTCCATGAACGG	RBBP8	529	337	2	0	898	1	2
AGTCATTGATGAGATCTCCA	PIF1	444	360	7	5	783	130	141
AGTCCAGGATGACCACGTCG	KTI12	539	491	18	8	1015	1	1
AGTCCAGGGGGGATGACTGT	SF1	562	544	3	3	1228	12	5
AGTCCATCCATACCGAAAGC	ASZ1	411	425	0	3	897	41	26
AGTCCCAAACCTGTAACTGG	YEATS2	573	648	1	1	1230	8	4
AGTCCCCAAGTTGACCAGAG	PARP9	333	1063	122	37	1234	10	2
AGTCCCCATCCTCCTACGGC	ETHE1	455	269	3	5	628	4	0
AGTCCGTTCTAATCGCGTAG	NO_SITE_178	511	1110	56	3	1586	12	24
AGTCCTAACGAACGGCTCGC	ONE_INTERGENIC_SITE_179	494	722	109	100	1023	2	3
AGTCCTGTAAGACACCGTCT	CDYL2	539	853	13	24	1501	7	44
AGTCGCCTCAAACTGGACAA	HDAC7	494	822	138	90	1568	187	76
AGTCGGCGTAAGCCTTGGCG	DLX5	349	928	7	9	1692	328	455
AGTCGGCTGCCATTTAAACG	GLYR1	608	1567	289	290	2166	6	16
AGTCGGTCCACGTATCGATT	NO_SITE_180	498	1217	867	145	2079	254	119
AGTCGGTGCGACACACGACA	PRKD2	413	1215	141	103	1990	35	16
AGTCGTACGCTCATCGGACC	NO_SITE_181	442	315	3	1	661	5	7
AGTCGTGCTAGAGAACCATG	BANP	618	424	0	2	1075	45	946
AGTCGTTCATATCGCACTGC	ID4	468	733	1	17	887	3	0
AGTCTAAGAACCATATTCGA	E2F6	401	323	3	7	580	0	2
AGTCTAGACTGTTCTTCACT	TBP	479	531	1	3	871	4	1
AGTCTCAAAACGAACTCGAA	HDGFL2	325	295	1	1	560	0	3
AGTCTCAGTGCCCTTACCGT	NPM1	556	288	3	0	548	2	1
AGTCTTCACAACACGCCCAT	ABT1	111	150	0	0	594	0	2
AGTCTTGCTTGTAACCAGGA	MAML1	453	780	29	51	1209	7	9
AGTCTTTATATCTGGACTTG	MBD4	499	1424	47	108	2286	17	24
AGTGAAAGACTCACACATGG	TDRD1	394	661	11	3	1437	9	13
AGTGACAATAGAATCTTTGG	ANP32B	444	877	170	268	1273	16	27
AGTGACAATATAATTTCTGG	ANP32E	525	711	6	6	1064	2	3
AGTGACACCAGGCCTAAATG	PHF6	831	1092	90	73	2094	156815	121557
AGTGACCTTTCGGAACACCG	SALL1	591	307	7	2	963	8	0
AGTGATGCGATGGTACCAAG	HELLS	451	769	3	0	1105	1	2
AGTGATTTAGATGCCAAGAG	CBX2	616	925	32	45	1286	7	7
AGTGCAACAGAAGCTGAACA	STK31	444	360	11	8	907	1	4
AGTGCAAGTCATCACTCATG	EHMT2	655	1234	30	10	1533	30	11
AGTGCACATCGCTGATGCGG	CBX6	334	1082	34	22	1770	151	113
AGTGCATAGTTACTACCCTG	NCOA2	334	1065	192	124	1695	7	6
AGTGCATCACCATCCCCAGG	SMAD3	645	630	108	69	1257	12	3
AGTGCCTATTCAGATGACCC	EMSY	507	472	31	9	1257	100	120
AGTGCGCGTATAGAGTAGTA	ONE_INTERGENIC_SITE_182	442	1299	50	77	1834	5	6
AGTGCTGAAGAATATAGCTA	PHF11	591	726	106	105	1238	10	6
AGTGCTGGACCATCGCGACA	UXT	330	979	99	70	1345	7	15
AGTGCTTCAGATGACCACGT	RBBP4	348	466	39	42	712	5	0
AGTGGACAACTTCCAACATG	TRIP12	693	1085	124	168	1421	21	15
AGTGGACGATGAAACTAAGG	KMT2C	531	675	3	1	1186	310	636
AGTGGAGCAATAATCAGGAA	CHD9	317	454	1	15	821	26	5
AGTGGAGTTGTAAGTTTCAA	CENPN	332	564	1	5	1375	6	1
AGTGGATGAGTACGGAGCCA	ERCC3	635	480	10	2	1045	33	151
AGTGGATTGTCCTGTTTGTG	RAD18	728	1586	228	219	1871	39	30
AGTGGCAGAGTAGTCTGCGA	PRMT2	577	432	1	2	1121	6	25
AGTGGCATCAATGCCACAAG	BRD2	500	1423	59	37	1797	13	11
AGTGGCATTCAACCGCACAC	SATB2	525	497	11	3	800	4	3
AGTGGCCGAGATCATTACTG	PRDM15	524	1215	80	106	1273	432	595
AGTGGCGTGGACCTATACCG	NCOR2	433	685	3	0	1518	31	66
AGTGGCTAAACAGTTGGCAT	JAK2	496	487	9	9	1107	6	20
AGTGGGAGAATCCGAAAGCT	OTUB1	327	380	2	10	804	0	14
AGTGGTGCGGAAGTATACCA	TTF2	384	988	186	102	1637	5	17
AGTGGTGGTGAACAACATTG	TRAF7	603	856	8	22	1358	94	48
AGTGGTTCATGTCGTCCAAC	ID3	568	658	60	36	826	5	4
AGTGGTTCTTCTTCCCTCCG	JMJD4	509	741	43	78	1271	5	9
AGTGTACATAGAATTCCTCT	KAT8	357	397	9	6	983	2	2
AGTGTATGTTACAGCCTCTG	IPO4	550	1125	19	21	1748	5	3
AGTGTCGCTTATAGCGCGTT	NO_SITE_183	519	663	6	6	1038	16	15
AGTGTCTAGACGGCAAGAGA	NCR1	630	610	12	7	1052	5	10
AGTGTCTGGACGGAGATGGA	SP140	516	1335	31	15	1521	6	16
AGTGTGCATAAGAAGCCTTG	PRDM2	418	937	2	2	1782	196	72
AGTGTGCGATGTCGGGCCAG	GTF2F1	388	987	76	19	1373	44	2
AGTGTGGATGCATCAAAACT	DNAJC1	440	1197	71	23	1149	17	11
AGTGTGTAGCCATGCAACAG	PHYHD1	420	1079	35	8	1204	73	133
AGTGTGTCAATCATTACCGG	KDM5A	442	805	23	25	1157	24	22
AGTGTGTGGATCTCTTAGTG	DNMT3A	392	778	84	26	1788	90	56
AGTGTTTAATTCCCCCCGAG	ARHGAP35	460	867	1438	1158	1036	16	11
AGTGTTTGATAAATCACTGT	CHRAC1	351	308	6	7	636	4	2
AGTTAAAAAGAACGGCATTG	CASP8AP2	344	1061	47	21	1641	6	7
AGTTAAAAGCAGAACAACAT	BAZ1A	420	226	4	0	368	3	0
AGTTAAACAAGAAAGAATGG	SUPT3H	315	729	8	1	1316	3	3
AGTTAAAGGAAGACTTGGAA	CENPK	546	477	16	0	671	1	0
AGTTAACGTGATCAGTCCGC	SKIL	220	395	22	34	775	5	0
AGTTAACTGTACCGCGCATT	NO_SITE_184	561	530	213	254	1255	278	280
AGTTAATGGAGTAACTCCAG	KDM5B	494	747	8	28	1181	52	50
AGTTACGCGAAATCAGTGCC	THRB	430	489	12	23	946	1	4
AGTTACTATGATGAATCCCA	MEMO1	447	290	1	2	559	0	0
AGTTAGCCTGACAGTCTCTG	SMYD2	604	1174	64	75	1916	16	22
AGTTAGTAGAAGGCACTACG	ESPL1	520	257	0	0	940	2	2
AGTTATTGGAATCGATCCTG	COQ3	526	595	0	3	1337	3	7
AGTTCAAGTTGAAACAAATG	IDH1	389	861	13	17	1516	7	9
AGTTCAGCCAGAACATTGGT	MRGBP	27	553	3	1	1370	18	0
AGTTCATAGAGGATGCAAGC	MAK	452	420	0	1	556	2	0
AGTTCATCACAACTCAGTTG	ZHX1	490	873	30	79	1548	9	5
AGTTCCACTCACCTTTGCAG	HMGN2	509	463	91	47	944	8	4
AGTTCCATTTATGTACCTCA	NCBP2	451	402	15	6	741	2	1
AGTTCCGGACCTGAGTAGAG	HNRNPC	762	1074	73	77	1623	200	260
AGTTCCTACAGGTAAAAAGC	SUZ12	554	202	11	5	487	5	6
AGTTCTAGTAGTCACTTGGG	REST	537	684	13	2	1409	5	4
AGTTCTCGTTTGGAAAACCT	DR1	545	431	1	2	1072	5	2
AGTTCTGCTGTAGTAAAACT	GTF2A1L	554	661	13	6	1181	1	7
AGTTCTGGGTCAAAATCCCG	EYA4	596	593	39	45	1025	39	31
AGTTCTGTCCAAGAAACTGG	BRF1	442	658	49	75	910	14	5
AGTTCTTTAGCATGTTGACT	ZCWPW1	463	867	19	4	1219	4	1
AGTTGACAGATATAAGTCGT	TRIP11	537	689	15	36	1462	4	7
AGTTGATGAGGCCTGCAAGT	EZH1	473	509	11	20	929	5	10
AGTTGATGCCAACTCAGTGG	CDC5L	458	377	22	18	694	2	0
AGTTGCGATACATCACCGTG	CHD5	397	1048	8	3	1547	4	5
AGTTGCTAACACTCACCTGC	MAGOH	532	356	4	3	740	4	0
AGTTGGAAGAGCTTCGTACC	TICRR	480	267	1	5	751	4	5
AGTTGGATATTCGTCACCTG	NCAPD2	605	729	121	77	1023	0	95
AGTTGGCAATCCTCTCTCTG	TOP1	489	378	536	2805	1023	2008	2064
AGTTGTAATCAAATCCACAC	GTF2B	422	96	0	1	600	1	0
AGTTGTAGCAGTAACACATG	NUDT21	421	248	3	0	1195	7	0
AGTTGTATCAAGCTATGCGT	APPL1	356	337	22	1	607	1	0
AGTTGTGGATGTGTCTAATG	TLE1	634	1226	106	72	1774	40	68
AGTTGTGTCTACATTTGGAG	CHD9	650	750	4	10	1477	13	8
AGTTGTTAAACCTGGCCGCG	CITED2	578	1022	34	24	1584	38	25
AGTTTAACACACTCTACCAC	PTGS2	537	133	32	62	412	1	1
AGTTTACGCAACATCGCAGC	AIP	400	485	1	6	827	14	7
AGTTTCTTAAAGCATCACTT	MYCBP	335	426	37	10	716	3	6
AGTTTGAGAACGCTTTGTAG	ASPHD2	437	948	233	90	1493	1	10
AGTTTGGCAAGCCCAACAAG	HDGF	482	964	224	88	1589	1915	2037
ATAAAAAAGATCTCTCCACG	NELFCD	466	676	3	2	751	4	0
ATAAACCACGAACGAGCCAT	SRSF6	514	473	1	14	1100	11	25
ATAAACTCAGAAATTAGCTC	CBX5	414	492	1	6	577	0	1
ATAAACTGGCTTCTCTCAAG	SUDS3	436	367	20	11	687	15	24
ATAAATATCTCCACTCACAG	TET1	489	274	1	1	542	1	1
ATAAATTCGGTCCATCATGA	FLCN	546	937	65	31	1443	95	94
ATAACCCAAATAAAACTAAC	EED	383	387	41	17	444	16	19
ATAACGAATTCGAACGCGTA	NO_SITE_185	531	846	29	14	1281	17	13
ATAACGAGCTCCACCGTGCA	ONE_INTERGENIC_SITE_186	520	1417	248	132	1256	20	9
ATAACGTAGTACGCGCACGG	NO_SITE_187	412	1234	35	10	1593	45	115
ATAACTACATGTGCAATGTG	ACTL6B	402	822	15	3	1646	26	46
ATAACTGCGTGTTCTGCATG	ASZ1	736	1147	363	86	2221	33	129
ATAAGACAACTTATCAGGCA	URI1	586	224	16	57	728	3	13
ATAAGCCGCTACGCGTCGAT	NO_SITE_188	460	554	20	13	1173	9	4
ATAAGCTCTCGATTAAGCGT	GTF3C1	571	607	19	17	949	3	6
ATAAGGTGACTCAATGACAG	CSTF2	467	857	23	30	1108	3	16
ATAAGTTTACCACCTCGCCG	ARID5B	458	438	1035	6700	790	5	6
ATAATATTGACCACGCCAGG	ALDH2	562	578	117	116	1078	5	6
ATAATCAGTACGACTCCCAG	ALDH3A2	393	844	127	76	1012	8	24
ATAATCCGAACGGTCGTAGT	NO_SITE_189	636	607	209	204	1014	6	3
ATAATCGGTATGGCTTGAAG	SCAI	447	1048	3	3	1130	2	3
ATAATGCATGGTCAGAACAC	XIAP	585	290	2	4	838	3	6
ATAATGCCGAATTCATCACT	AADAT	531	667	35	23	1306	17	6
ATAATGGCCGAACTGTTGAC	MAPK14	430	950	378	389	1142	3	4
ATAATGGGATCGTTCCGACC	SETD2	521	968	876	334	1237	124	140
ATAATGTCGGTGATTTGGTG	NSD2	559	892	23	30	1587	4	5
ATAATTATAGATCCAAGCCA	SP4	453	727	16	44	805	1	23
ATACAACCATCAAAGGAGCC	BUD23	393	956	44	28	793	6	8
ATACAAGGGTTTCTTACCAG	TAF7L	452	896	471	321	1325	60	64
ATACACTCACGCGATCTGAA	POLR2F	474	386	7	0	711	2	0
ATACAGCCATAGTAGGAACC	CENPL	534	355	0	4	854	0	0
ATACAGCTCATTGGAACACG	IDH3B	452	821	210	146	1633	11	5
ATACAGGAGAAAAGCCCCAC	ZNF350	453	964	185	201	1377	57	38
ATACAGTCCAGGTTCAGTTG	PIAS2	608	1141	112	36	1525	6	6
ATACATACTTCTGTAACGGT	MTRR	415	604	6	2	1239	19	6
ATACCACAGCCCATCAGAGG	L3MBTL1	384	709	19	8	1483	20	5
ATACCAGCGCCAGTTCCGGA	DHTKD1	595	706	12	9	939	5	3
ATACCAGTACTTGACGATAG	SUFU	558	608	13	26	1079	50	149
ATACCATGGTGCCCTACCAG	ZCWPW1	500	621	17	20	1430	10	43
ATACCCGAAACAGCCGAAAG	ONE_INTERGENIC_SITE_190	541	838	49	44	1051	2	3
ATACCCGGAGAACTCCGAGC	BUD23	449	458	14	4	719	0	7
ATACCTGAAGTCGATCTGCC	CENPO	509	287	1	0	458	1	1
ATACCTGTAAAATATCAGCA	ELP4	354	76	0	0	205	0	0
ATACCTGTCAAAAACTACTG	SMYD1	506	304	16	26	340	5	21
ATACGTAAACGCCATGACTC	ONE_INTERGENIC_SITE_191	418	947	30	44	1254	141	18
ATACGTTTGTCGCCGTAATA	NO_SITE_192	498	1034	50	82	1774	41	67
ATACTAAATTCGCGCGATCC	NO_SITE_193	559	564	6	10	1094	1	1
ATACTATTTAGCCTGGAAGT	NCOA1	528	1003	1941	1407	1393	57	117
ATACTCAATTTCATCGGCAC	CENPN	499	341	0	0	810	12	27
ATACTCACGAGTTTCAGCTG	MED15	490	1058	95	39	1687	237	29
ATACTCACTACGGCCACAGT	MKRN1	587	498	3	7	934	0	9
ATACTCCTTGAGATTAGTAT	CENPL	458	337	32	27	560	1	0
ATACTGGAACACTCGATCTG	PRMT1	272	507	7	5	1146	6	1
ATACTGGAACATATCAAGAC	MED30	544	113	0	0	328	0	0
ATACTTACAATGTAGTACTG	MED14	425	244	35	0	911	2	1
ATACTTACACCACCCAAACA	IWS1	429	595	1009	828	664	1	1
ATACTTCGGATTGGCCCACA	BCAT1	454	1232	42	56	1901	8	7
ATACTTGCTCCATAATGTCA	SUPT7L	485	429	32	19	754	26	60
ATACTTGGTCATATATGGTG	POLR2F	462	613	0	2	1288	6	0
ATAGAACTTATATCCTCCTG	GLOD4	581	848	19	38	1707	340	306
ATAGAATTTGACGTACACCT	GFPT1	362	374	12	2	1051	37	56
ATAGAGATCACCATCAACTG	TAF7	502	391	0	0	649	2	0
ATAGATCAAATCTTCACGGG	USP22	496	657	155	56	1396	23	96
ATAGATGGATTCTTGGACGA	ALDH1B1	478	761	2	3	1618	18	15
ATAGATGTGACCTAAACTGT	PPARG	447	955	35	25	1046	12	0
ATAGCACCAACACTTAACCG	TAF9B	356	987	9	60	913	3	3
ATAGCACTCAAAAAGAAGCT	ACTR5	567	463	515	347	683	1	2
ATAGCCAAGTTCCTGATGCT	SIAH2	704	857	65	48	867	49	48
ATAGCCTTGTCAGATAAGGA	SIRT1	526	662	102	52	1278	2	4
ATAGCGGAGAAGGACACTTG	RFXAP	520	1037	1475	477	1682	121	28
ATAGCTACTTGACACTATCA	WDR5	316	711	170	312	880	0	4
ATAGCTTGTAGATCAACCTG	SMARCA1	491	1063	18	3	1416	48	17
ATAGGCCTAGGAGCCTTGGT	UBTF	423	662	21	11	1169	148	28
ATAGGGACCGCCTGAATACG	GTF2H1	557	725	8	5	1315	4	0
ATAGGGGAATTGCTACTGGT	EMSY	244	351	19	18	796	35	4
ATAGGTTCGAGAACTTGTCC	ANP32B	389	818	160	84	934	7	2
ATAGTAAATCAACTCAGGCA	IPO9	352	316	26	7	519	0	0
ATAGTCGAGTCAACGAACCG	ONE_INTERGENIC_SITE_194	464	1527	7	13	1431	19	33
ATAGTCGCGAGCGCGTGTGA	RUVBL2	458	916	23	7	1964	1	1
ATAGTGGCTACTCTCAAAAG	DDB1	398	526	29	5	852	2	0
ATAGTTACCGGGAAAGTCGG	POLR1C	346	348	2	1	943	0	1
ATATAACACGTGGGAACCCG	CBX4	318	603	0	0	905	3	2
ATATACTGAGACAGAACTAA	ASF1A	536	428	0	0	573	3	0
ATATATAACACAGACTACAT	MSL2	577	322	0	0	476	1	1
ATATCAAATCATGTAGATGG	EPC1	468	774	200	21	1094	2250	2295
ATATCAATTAAGTCTTCAGG	SCG2	449	1126	69	45	1069	12	30
ATATCACCATGGCATATGTG	IDO1	435	978	51	29	1136	2	4
ATATCATCATAGGACGCTCG	KDM4A	259	893	2611	976	1234	10	18
ATATCATCCGCGGCTGGGAT	MEAF6	487	985	5	0	1311	5	1
ATATCCACTGACTCAGTATA	TAF13	387	1238	31	46	1480	2	18
ATATCGAATTAACGCGTCTA	NO_SITE_195	540	784	84	84	1593	5	5
ATATCGCCGTCCTGTCAGTG	RBL1	467	925	4	12	1349	3	7
ATATCGTTCCGATACGTCTA	NO_SITE_196	306	934	7155	3714	1649	10	24
ATATCTAGCATATGAAACCG	SUPT3H	615	916	0	2	1473	3	6
ATATCTATCAGGTGGCAGCC	TAF9	598	649	81	9	834	6	2
ATATCTGAAGTTTCCAACTG	JAK2	627	1020	48	37	1351	15	8
ATATCTGCACCACACAACTG	E2F1	713	503	1	31	1172	31	21
ATATGACCGGTACCTCCGTG	CTDP1	476	17	0	0	11	0	0
ATATGAGTTATCATAAGCCG	SMC4	564	192	0	1	646	186	74
ATATGCAGAGCGAGAGACAA	TRIM22	416	965	26	84	1745	19	46
[truncated: 6,616 more rows]
