# Supplementary material for: Individualized Pooled CRISPR/Cas9 Screenings Identify CDK2 as a Druggable Vulnerability in a Canine Mammary Carcinoma Patient
Source: Vet Sci. 2025 Feb 18;12(2):183. doi: 10.3390/vetsci12020183 (PMC11861728; doi:10.3390/vetsci12020183)
Supplement: Supplementary file 1 [file vetsci-12-00183-s001.zip › Supplementary Table S2.xlsx]

## Sheet: counts-CP1736
Supplementary Table S2. All 834 genes targeted by the custom canine CRISPR/Cas9 sub-library CP1736 and sgRNAs counts (plasmid DNA and day 0 and day 40 for both organoid lines)
Construct Barcode	Annotated Gene Symbol	pDNA	ORG_63_C_D0_R1	ORG_63_C_D0_R2	ORG_63_C_D40_R1	ORG_63_C_D40_R2	ORG_63_N_D0_R1	ORG_63_N_D40_R1	ORG_63_N_D0_R2	ORG_63_N_D40_R2
AAAAAAAAAACATACAGTAG	SDHD	546	111	193	0	0	230	3	210	3
AAAAAACTGTATCTTACACC	LIFR	628	207	353	24	1	271	5	303	2
AAAAAAGTCGGGAATACGAT	PIK3R1	899	434	879	34	3	782	75	759	94
AAAAAATGAAAATGACTGGA	IL7R	410	387	722	10	14	732	32	787	21
AAAAACAAACCACCTCCAGG	MAGI3	499	505	863	59	19	844	883	897	1978
AAAAACTGCACGTCGATCAG	EGFR	532	709	1263	1	2	1118	79	1274	147
AAAAAGCATGAGTAAAATTG	ATRX	687	698	1029	4	3	987	53	942	22
AAAAAGCTCCCGGACTTGGG	GM2A	472	698	1247	19	10	1215	59	1368	60
AAAAAGTACGTGGATGACTT	EXT2	531	596	899	6	1	926	14	931	35
AAAAATCGAGAACGTCATAG	ONE_INTERGENIC_SITE_1	567	724	1140	10	3	1095	115	1062	142
AAAAATGAGCATCAACGCAG	ATP1A1	419	291	463	2	1	378	2	419	2
AAAAATGCGCAAATTCAGTG	PIK3CB	614	465	829	8	5	799	72	755	75
AAAACATCCAATGCCGATGT	ONE_INTERGENIC_SITE_2	631	335	792	8	3	864	216	755	351
AAAACCCTCAAGAGTCAAGG	STAT3	496	752	1274	59	19	1255	206	1239	321
AAAACGAGTTTACAGCTACG	ERCC4	472	655	1217	27	3	1040	70	1131	86
AAAACGCTAGACGTACGCTA	NO_SITE_3	569	513	702	84	88	781	88	703	287
AAAACGTATCGTCCGAATCG	NO_SITE_4	486	846	1457	21	12	1632	295	1665	222
AAAACGTGCGCGAGTCGTAT	NO_SITE_5	579	552	1086	65	14	1102	350	1135	257
AAAACTGGCCAGAATGCCCG	ASAH2	544	711	1197	39	13	1086	45	1093	35
AAAACTTACGCAACTCCATG	USP7	577	540	821	22	56	840	17	852	13
AAAAGACTCTTGGTACCTGT	PGK1	551	403	704	2	5	681	13	704	19
AAAAGCACGTCGTGTACACA	ONE_INTERGENIC_SITE_6	381	658	1072	15	1	1156	46	1127	57
AAAAGCATATTATGTCGGAA	SGK1	578	640	1341	191	52	1140	65	1140	79
AAAAGCTTTGATAGAGCAAG	LYPLA1	497	800	1288	44	8	1160	178	1199	93
AAAAGTTCCGATGTTTGGAA	FANCE	497	628	1064	38	13	1031	58	1002	69
AAAATAATCGCCCAGCTGAG	CLTCL1	526	603	980	14	11	872	23	908	37
AAAATAGAACTCCCAACTGT	TGFBR1	483	525	882	11	1	821	17	832	19
AAAATATCACGTAGAACAGA	ATP1B1	508	350	470	4	0	461	14	422	3
AAAATATGGATCCCAAATCG	IGF1R	640	571	888	5	5	930	92	910	43
AAAATCCAAGATGACAGACG	PAK3	295	401	826	15	5	813	64	777	47
AAAATGGAAAACTTCAGACA	RBL2	611	338	455	2	4	443	20	467	3
AAAATGGATTATCCAGAAAT	CASP3	480	619	963	9	12	976	24	938	57
AAAATTACATTAGTAGCCGG	CNKSR3	461	551	1025	33	11	984	54	1049	36
AAAATTCATGAGCAACAACA	TNFRSF9	518	252	475	12	0	410	21	415	10
AAAATTCGCAAACTTGACAA	FYN	406	262	589	13	1	458	72	451	72
AAACAACTCACCTCTAACAG	ADGRL3	412	428	577	4	2	578	22	585	16
AAACAAGATTGAGATTAGCA	TP63	474	657	1020	25	11	1039	92	1069	39
AAACAAGCAACACTTCTGTG	NUP58	20	409	803	4	1	774	5	787	8
AAACACATCTCCATTGATCG	CLTB	575	514	1079	33	17	1020	126	1041	73
AAACAGACACTCATAAAGGT	CYP3A4	467	302	631	14	2	507	62	541	17
AAACAGATCTTGCTGACAAG	RAB6A	376	575	985	33	14	979	85	945	67
AAACAGGACGCATTCCAATG	GLI3	496	866	1396	97	14	1431	141	1582	147
AAACAGGGAATAGCGATCAG	PDE5A	482	665	1336	73	8	1381	74	1365	124
AAACAGTACCTGATGCCCTG	PAK3	549	721	1163	29	10	1161	876	1130	781
AAACATAAGAGACCAATAGA	CERS5	699	322	509	5	3	414	22	417	12
AAACATCAGGTGCGCACGAA	ONE_INTERGENIC_SITE_7	438	895	1126	14	5	1196	49	1137	18
AAACATTCTAGCGGCCATCG	EXT1	370	742	1285	17	9	1275	57	1257	17
AAACCAAGTGCCGCGCATGT	ONE_INTERGENIC_SITE_8	501	603	1086	13	0	1012	92	1008	138
AAACCACAGAGGGCTTGATG	FHIT	575	559	1099	149	6	896	7	846	15
AAACCAGCAGGATATGAACT	YES1	581	665	1070	6	6	1105	108	1071	75
AAACCCCGACCAAAGAGTGA	AFDN	691	734	1311	36	31	1141	48	1139	119
AAACCGAGATTGGATCCAGG	INSR	435	534	1071	25	5	874	43	918	143
AAACCGCATTACGACTCGAC	NO_SITE_9	489	243	476	4	1	338	92	358	86
AAACCGGGCCATGAAAGATG	TPM4	543	518	1146	19	5	1135	56	1115	82
AAACCTGAACACTTCGAAGA	FUBP1	425	332	458	34	8	465	63	490	23
AAACGAAGAAATGGGTCCGA	CUX1	481	389	762	19	6	731	42	772	33
AAACGAGCGATTCGGCGAAT	NO_SITE_10	465	702	1130	23	13	1055	39	1085	34
AAACGCCGGACACTACCGTT	ONE_INTERGENIC_SITE_11	453	445	786	49	12	824	47	892	62
AAACGCCGTTAAGTCAAAAG	ONE_INTERGENIC_SITE_12	361	383	585	10	9	536	30	515	10
AAACGCGACTAGTCGCTGAT	NO_SITE_13	415	729	1164	25	7	1174	43	1215	28
AAACGGCCGTGCGTGCACAG	ITPA	392	597	1047	211	38	1009	13	1029	24
AAACGGCGATAACGCCGTAA	NO_SITE_14	710	578	1018	85	30	972	49	995	35
AAACGGCGCCTCAACTTCAG	ASCL1	645	642	1182	16	4	1096	56	1160	28
AAACGTACGGACAACCATCA	ABCC2	393	769	1093	5	4	1147	72	1153	143
AAACGTTACAATTGAGTCTG	FUS	483	742	1450	43	2	1627	78	1639	52
AAACTACAACAACTTCCACG	FYN	589	326	405	9	6	350	59	357	17
AAACTACCACTCGCGACCGG	CD37	388	641	1052	6	1	1059	71	1048	88
AAACTACTTAGCTACCGGTA	ONE_INTERGENIC_SITE_15	547	739	1290	20	9	1272	126	1255	257
AAACTGTCAGGGAAAAACGC	CYP2C18	637	247	407	1	1	405	10	458	9
AAACTGTTACCATACGCACG	CYP19A1	463	677	1268	22	15	1187	106	1271	21
AAACTTATAAGTAACAATGA	RAD21	513	300	517	2	1	466	10	485	14
AAACTTGTGGTAGTTGGAGC	KRAS	391	473	765	9	3	640	26	696	25
AAACTTTGTATAAAGGGAGA	TEC	514	669	953	11	7	871	314	856	37
AAAGAAACTGTACTCAGACC	FAS	474	374	651	5	0	620	27	648	75
AAAGAAGAAATCAGATCAGT	FSCB	442	393	655	74	58	667	69	656	39
AAAGACACTGGGCTTACGAG	ABL2	533	17	26	0	1	12	0	20	0
AAAGACGGCTACATCTCCAA	PPP3R2	619	434	851	14	4	787	59	889	57
AAAGAGCGCTTGCTAATCGG	PIK3CB	430	444	773	7	4	740	7	749	28
AAAGAGGTGAATTACCGCCA	PDE5A	593	474	887	6	10	826	38	821	11
AAAGAGTCTACATTCAGACG	ADAMTSL3	632	761	965	21	1	939	71	937	51
AAAGATTTAGGGAAATGCTG	SNAP25	604	533	933	48	4	752	274	853	29
AAAGCAGGTCTACGCTCCAA	ONE_INTERGENIC_SITE_16	354	711	1218	39	9	1247	33	1179	52
AAAGCATATTCATTCTGTGG	ENPP3	509	540	1075	15	7	966	37	959	16
AAAGCATGTACATACTATGG	SMAD4	548	598	1031	42	2	1073	163	1050	89
AAAGCCACCCTGCGTCACCA	PTCH2	458	593	1118	14	7	1215	136	1187	95
AAAGCGCACACTCGTCGGCG	NCEH1	596	532	1031	11	5	998	31	1072	29
AAAGCGCGACCGCGTATAGT	NO_SITE_17	552	526	1010	77	9	984	87	1058	36
AAAGCGGCACATGTCATGCT	HDAC3	464	495	816	16	2	681	12	716	4
AAAGCTCCAATAATCAACAG	CHUK	438	341	548	12	2	535	14	489	16
AAAGCTCGTAATTTATACAC	MAP3K5	582	207	401	8	0	413	551	412	1084
AAAGCTCTTTCACCATGCCT	HMGCS1	530	410	552	7	1	472	14	496	17
AAAGCTGGCGAAGCGGAACG	TARBP2	612	677	1415	36	24	1480	88	1458	88
AAAGCTGTTCACATAAACCA	FLT3	538	330	525	10	2	618	1637	670	14755
AAAGCTTCGATGCAACTGGG	UMPS	604	641	1015	5	5	964	8	981	5
AAAGGAACGATCCAAGAGCT	TOP2B	443	524	953	14	4	918	193	1051	165
AAAGGAATTCCTCAGCCGAT	SEC31A	355	614	956	8	4	906	52	854	11
AAAGGACCTACAGAGAACTG	MAPK14	402	716	1287	20	11	1210	69	1288	42
AAAGGATTAATATTCACTTG	WEE1	477	537	1106	44	8	981	7	991	9
AAAGGATTCTGTTGTAACTC	PPP3R1	473	687	986	23	4	985	84	1060	144
AAAGGCAGTTTGTAGGAAGG	HDAC5	627	720	1211	26	4	1213	79	1210	57
AAAGGCGGACGCCCTACGAG	CDX1	528	677	1270	15	2	1214	29	1099	40
AAAGTAAAATGCTTTCACTG	XIAP	360	660	791	14	6	861	92	812	60
AAAGTAAACCCAAATATGTG	LRP6	594	661	1104	22	14	1089	111	1147	67
AAAGTAACAGGTTTCTTCCG	CASP3	539	549	690	10	7	692	69	729	73
AAAGTACCTGACGACAAGAC	RXRG	376	358	578	9	1	499	26	554	18
AAAGTCATTTGGCATCTGAG	PRPF8	329	581	1332	48	8	988	18	1113	8
AAAGTCCGTCAAGTAATCCG	ONE_INTERGENIC_SITE_18	637	548	1052	32	2	980	47	961	50
AAAGTGGAAGAATGTTTCCG	TET2	466	682	1195	41	3	1228	82	1390	121
AAAGTGTTGGGACACGACAC	ONE_INTERGENIC_SITE_19	452	405	810	21	1	814	34	873	19
AAAGTTTCCAGGGACCAACA	SDHC	479	410	776	13	6	808	8	823	34
AAATAAACAAAGCATCGCGA	ONE_INTERGENIC_SITE_20	323	252	349	2	0	286	8	330	5
AAATAAACACTCATTTCCTC	PDCD1LG2	445	240	378	15	2	347	9	343	28
AAATAAATCAGCACTTCCAG	QKI	381	344	662	29201	7363	579	12	600	52
AAATAATAGCACGTCCCACG	ONE_INTERGENIC_SITE_21	466	488	823	6	5	861	77	859	88
AAATACAGCACTCTCGCACA	ONE_INTERGENIC_SITE_22	484	427	770	42	5	643	34	672	24
AAATACATGAGCTTTACATC	PAK3	458	289	564	9	3	548	25	598	24
AAATACGCATTGTCAACCTT	ONE_INTERGENIC_SITE_23	688	723	1226	7	80	1183	82	1105	39
AAATACGTAGACTCCGAGGT	CAV1	448	360	757	15	5	742	16	778	16
AAATAGCTGCTGTACGCTAA	PMS2	558	657	1115	18	9	1125	65	1095	35
AAATAGGTTATTCAGAGAGG	MSH2	543	770	1340	11	6	1191	28	1177	23
AAATATAACCGATCGATCGC	NO_SITE_24	581	333	417	4	2	461	39	480	11
AAATCAATTTCAATCTCTGG	B2M	607	308	569	1	0	531	40	512	15
AAATCACGACCCCACGCTAA	ONE_INTERGENIC_SITE_25	510	576	875	24	15	935	63	1004	59
AAATCATTATACTATTGTCA	ENPP3	355	505	733	3	6	642	17	657	9
AAATCATTGAGTCGAACCAT	ONE_INTERGENIC_SITE_26	561	548	930	12	4	975	44	993	26
AAATCCAATTCAATTAGTGT	LRRK2	510	427	587	12	3	471	18	483	4
AAATCCCAGCGATCTCCAGT	KDM4C	533	274	548	8	4	478	77	427	27
AAATCTCAGGGAAACACTCA	XPO1	534	374	659	7	0	601	13	566	3
AAATCTGATGCACCCGCATA	ONE_INTERGENIC_SITE_27	546	554	1078	55	5	1061	224	1124	356
AAATGAAAGCATGGACCATG	RPS6KB1	491	560	956	15	1	950	143	1051	126
AAATGACCGGCACAAAGTCT	EPCAM	513	474	941	10	7	985	58	980	51
AAATGAGGCAAGTTATCCGT	PPP3R1	616	546	888	35	13	853	195	833	152
AAATGAGGGACTGGCGATTG	ONE_INTERGENIC_SITE_28	568	915	1646	50	6	1566	71	1615	155
AAATGATACGTATGTAACAC	MRE11	504	274	583	7	21	492	28	506	4
AAATGATTTGCTATTATTGA	NRAS	572	685	945	10	3	907	36	956	43
AAATGGTCCATAGTCGCACA	MYBL1	608	484	961	7	2	891	25	955	28
AAATGTAGTCAAATCGTACA	ONE_INTERGENIC_SITE_29	300	647	827	4	5	800	24	767	48
AAATTAAGAGGCTGGGCAAG	PPP3R2	618	590	1040	18	3	875	50	903	35
AAATTCTGGTCCGTAGGAGT	NCSTN	581	643	911	6	0	948	36	1028	55
AAATTGGACACACAACACTT	KIF11	449	385	494	2	2	513	14	527	18
AACAAACTCATCACTGTGTG	NPRL2	454	923	1544	16	5	1610	63	1736	42
AACAAACTGAATCGTCAATG	RHEB	413	712	1317	11	7	1414	73	1353	31
AACAAACTTCTCTTACCCAA	HMGCS1	586	357	524	5	1	480	18	476	10
AACAACAGTGCACATCAGCG	CDH20	544	557	1029	21763	4118	975	73	955	94
AACAACTCTAGATATGGATC	MSH2	493	636	1192	6	5	1018	38	976	17
AACAAGAATATCGCGTCCGT	MLST8	520	479	790	21	13	670	31	772	16
AACAAGGTAATTGAACAACT	MAPK10	577	356	529	1	2	533	97	561	65
AACAAGTATACCAAGAGCCG	FOXO3	476	417	770	7	1	738	76	805	48
AACAATTTGCCGGTTGTCGG	RACK1	547	584	1057	4	1	942	7	889	1
AACACAGGGAGTCAAGCCAT	HDAC7	466	588	1076	16	4	1118	330	1050	131
AACACCCACGACACCAATGG	MSH2	467	514	1029	43	13	949	34	906	39
AACACCCATCTCACCTGGAC	RUNX1	521	216	407	20	3	388	6	361	5
AACACCCCACATGTACTGAG	TNFAIP3	459	360	626	16	2	598	45	640	39
AACACCCCCTACCTGTACTT	KDM4D	523	482	831	5	4	779	29	832	22
AACACCGAGATCCGGGATGT	EPHA4	687	777	1313	25	8	1166	63	1235	145
AACACGCGTAGGATAACACG	ONE_INTERGENIC_SITE_30	562	678	1255	51	24	1154	34	1208	65
AACACGTGAAATCTTAAGCG	ACSL3	513	588	1040	37	7	961	70	971	25
AACACTCCAGAGGTCCACGG	CDK6	585	312	765	1	0	606	3	620	12
AACACTGCTTCTGCACATAG	JMJD7	584	393	607	16	18	523	7	554	9
AACAGAAGATCACCGCCAGA	ATP6V0A1	593	393	861	10	2	730	109	799	54
AACAGAATGGCCGAAACGGT	ADGRL3	671	422	979	39	4	979	39	951	55
AACAGCACGCTGAGCCTGAG	TNFSF13B	516	805	1350	29	13	1685	123	1620	101
AACAGCATGAGAACTTGACA	HDAC9	517	460	962	41	6	912	23	867	22
AACAGGGACGCCATCAAATC	MDM2	506	459	943	8	1	845	15	874	11
AACATACCTGGTCCAACAGT	ABI1	584	402	915	49	12	839	66	739	121
AACATCAAGACACTGCGTCT	EPHB4	427	466	923	4	7	879	50	907	21
AACATGTCCTACGCGAACCC	FOXA1	804	313	731	16	2	645	29	707	40
AACCAAAGTGGAATATGACG	PLK1	565	385	898	16	0	650	40	678	29
AACCAAATGACAGAGAAAGT	UGCG	470	379	739	7	3	638	32	676	21
AACCAACTCACCTTCACCCA	SRGAP3	516	364	613	20	18	650	70	649	35
AACCACAAAGATGACACCTG	ARF1	478	709	1229	62	8	1182	66	1060	60
AACCACAGTCATACGACGAT	ONE_INTERGENIC_SITE_31	483	612	1070	30	12	1029	460	1001	222
AACCACTATACGTGGACCAA	ONE_INTERGENIC_SITE_32	473	659	1296	34	15	1319	62	1354	53
AACCAGCGTCCTCTAACAAG	AFF3	496	641	1000	17	2	1042	43	1032	22
AACCAGCTGTGTTACACCCA	TSHR	283	629	1277	5471	2116	1278	39	1214	35
AACCAGTGAATCTGGGCTTA	RAC1	787	921	1626	31	26	1679	246	1711	84
AACCCCACGCGGATTCGAGA	CD22	357	513	740	17	1	660	15	661	48
AACCCTCAGTACTTCCGTCA	NTRK3	508	806	1060	28	7	1011	57	1030	31
AACCCTGTCATATTCGCGGG	ONE_INTERGENIC_SITE_33	508	608	1230	13	3	1316	47	1314	45
AACCGAGAACGAATCCGCCG	PRPF8	573	407	710	10	4	637	13	587	14
AACCGCGACTTTCGTACGGT	NO_SITE_34	367	504	1166	15	7	1190	192	1225	165
AACCGCGTACGCTTCTCGTA	NO_SITE_35	780	563	970	6	6	940	61	885	118
AACCGTCACAGATCACATTG	SQSTM1	570	696	1149	15	8	1189	14	1111	19
AACCGTTTACTATTACCATG	MAP3K5	635	755	1035	9	4	975	70	1033	81
AACCTACCTATAACAACAGG	BMPR1A	567	391	712	6	6	619	21	631	14
AACCTCAGTATAAGCGTGAT	ONE_INTERGENIC_SITE_36	491	587	1051	8721	2724	995	96	999	15
AACCTCCACTATAGTCCACC	MRE11	541	467	700	5	1	633	13	618	13
AACCTCGAACCATAGGATCT	PIK3CA	571	586	1145	13	12	1226	79	1120	56
AACCTGAGAGCATCCGCAAG	CLTB	560	640	1301	24	8	1321	32	1296	47
AACCTGCCCATTAACATCGT	LAP3	624	469	883	25	6	802	34	843	36
AACCTGGAACGGAACCACCA	SRC	481	439	653	12	1	690	17	730	13
AACCTTACCCAATTGGACAA	USP13	537	488	734	4	0	728	105	754	86
AACCTTGAAAGTCATAGGCA	IL6ST	540	638	881	7	0	1003	11	1015	40
AACGAATGCATCCCCCACAA	DLL4	287	416	845	10	6	789	19	776	46
AACGCGTGTGAAAAAATATG	NAMPT	540	599	1136	73	9	1089	19	1058	28
AACGGTGAAAAAAGAATCCG	ETV6	528	499	991	51	14	877	49	856	42
AACGTGACGGACGAGCAGGA	JUN	482	901	1540	38	9	1568	55	1593	67
AACGTGACGGATTTCACCCG	MYH9	419	693	1321	31	3	1245	50	1366	32
AACGTGGTCTATCTAAGTGG	KAT6B	453	632	1208	6	11	1071	42	1082	32
AACGTTTACGAACACTGAGT	SBDS	599	366	855	6	0	658	7	735	4
AACTAACAATTTGCGAGTAT	LIFR	436	532	905	17	10	1018	43	1050	45
AACTACTACAACAAGATGTA	CYP19A1	427	751	1221	12	4	1134	117	1187	51
AACTATTGACGGACGTATCG	NO_SITE_37	353	1102	1854	199	37	1859	53	1834	31
AACTCCCAGCATGCCCGATG	CD22	554	835	1460	26	5	1351	84	1440	121
AACTCCCTGGAGATAAACTT	BRDT	520	338	697	12	1	803	27	716	10
AACTCGATACGCGGACGATT	NO_SITE_38	562	714	1139	18	5	1138	44	1081	124
AACTCGTACGCGCGCGAGAT	NO_SITE_39	407	538	1068	44	32	1196	81	1239	158
AACTGAGTTACCTTGTTACG	KIF11	335	750	1452	17	3	1362	100	1355	34
AACTGGATGATACACCCATG	SFPQ	596	514	1175	1	3	959	6	946	3
AACTGGTTCGAAAACTTGGT	CSNK2A2	434	475	1039	40	7	858	47	948	18
AACTGTAATGCGACGATCGG	NO_SITE_40	488	725	1243	17	4	1262	66	1290	55
AACTTACATGATACACCCAA	PLK1	422	307	337	0	0	295	38	324	62
AACTTACCGGCGATCGTAAT	NO_SITE_41	587	416	898	33	3	890	28	963	34
AACTTACTGTTTGCATGCAT	SGK1	661	452	782	35	10	815	33	789	40
AACTTCATCAAGATCGGCGA	PAK4	531	357	590	4	2	506	27	548	12
AACTTCCCCAGATACCCCGT	IGF2	638	354	624	10	5	614	13	642	21
AACTTCGAGATACAGCCGAT	PIK3R1	559	429	828	0	1	832	71	814	14
AACTTGAAAATCATTCACAG	MAP2K4	433	413	675	6	2	617	31	582	29
AACTTGAAGATAGAATAACG	ABCG2	629	370	609	2	1	488	65	530	53
AAGAAAAGGATAAGGACAGT	PARP1	477	522	714	284	7	788	20	807	6
AAGAACATCTAGTCCAACAA	KDM6A	382	295	488	3	1	516	9	540	13
AAGAACATCTTGGCGCTGAG	MTHFR	431	230	652	19	4	601	49	574	53
AAGAACCGCGCCGATATGCG	NO_SITE_42	526	750	1259	13	2	1200	145	1282	87
AAGAACCGTATGTCATGTCA	LRP1B	323	654	1118	28	11	1334	147	1323	131
AAGAACGCTGTAGAACACAT	FLT1	505	4	18	0	0	20	0	15	0
AAGAACGCTTAAAAAAAGAA	EIF5B	515	227	375	1	2	341	2	309	1
AAGAACTACTGAGCGCACTG	PRLR	386	559	908	33	10	899	130	963	65
AAGAACTAGAAGAAAAACGA	EP300	556	390	500	31	35	382	29	375	131
AAGAAGAACATGGGTTGACT	PDE4B	541	349	599	8	5	582	24	551	4
AAGAAGCGTTTCACGCCCCG	ONE_INTERGENIC_SITE_43	613	912	1304	29	2	1186	20	1190	55
AAGAAGGTATCTTGAAACTG	CTNNA1	473	764	1215	39	7	1060	184	1096	345
AAGAATACTTGTCTGGCATG	PGK1	296	961	1421	8	2	1455	63	1536	27
AAGACAAGTTGCAGGCACAT	UMPS	519	490	864	6	1	705	30	825	9
AAGACCACCGAAACAGACTG	ATR	827	618	1153	12	4	1205	64	1227	38
AAGACCAGACCGATCTCAGG	CDC25A	469	509	814	8	10	671	30	711	9
AAGACCATGGCACAAAACTG	DIABLO	324	535	894	34	11	808	54	816	29
AAGACCGGAGTAAAAGTCAT	CDK12	524	546	1039	5	0	829	22	969	44
AAGACGAACATGACATTGCG	NCSTN	509	743	1164	19	2	1301	40	1311	46
AAGACGTGTTCCATTCCAGA	CRLF2	321	406	686	45	6	654	42	647	40
AAGACTATACTGGAGTCGGT	PSMD1	364	318	621	1	1	587	7	532	8
AAGACTTGTCATCCACTGGT	CUL4B	455	535	906	28	15	824	26	891	15
AAGAGACAGAACTGAGTGTG	PLA2G4D	635	696	1226	91	13	1298	196	1244	219
AAGAGAGTGATCCATACCAC	EED	630	324	583	6045	397	579	6	565	6
AAGAGATGTCTAATCGCAGG	ONE_INTERGENIC_SITE_44	504	774	1211	36	17	1183	159	1197	104
AAGAGCGAAAGAGTTTCAGG	PLD1	505	459	960	158	28	910	40	982	87
AAGAGCTCAGAAACCTAGGG	SETD2	613	863	1294	82	47	1379	30113	1455	181054
AAGAGGAAGAGTATCCGGTG	TNFRSF14	673	773	1621	29351	7456	1563	180	1622	176
AAGAGGTGGAGACATACAGA	DDX5	476	383	858	6	2	778	1491	791	13532
AAGAGTCTATGAAGCGTGTA	PPP3CB	423	684	1323	61	48	1226	58	1191	53
AAGATATTCACCATTATAGG	KRAS	551	401	619	5	4	551	36	572	10
AAGATCAAGGCAACATTTGG	CDC25C	585	579	1011	10	3	1045	41	1043	86
AAGATCATCGAGAGCTACGA	CSF1R	472	477	676	1	1	675	106	704	70
AAGATCCGCAAGCTCGACAG	SRC	586	709	1075	42	14	906	56	901	32
AAGATGAAATCAGCCATCAG	ADAMTSL3	646	464	752	8	1	815	25	814	13
AAGATGAATTGCGATGTGTG	IKZF3	539	673	1150	23	5	1347	77	1404	12
AAGATGACGCTCAGCAGCAA	SLC2A1	569	587	1090	12	8	1110	73	1082	25
AAGATGATCCCAAAGTGGCG	TNFRSF8	470	480	904	13	1	861	61	937	129
AAGATGATGGAGTAGACTGT	CXCR4	478	638	1192	238	9	1049	78	1102	1224
AAGATGCAAACTCTCAAGCT	ATR	634	360	673	0	3	670	8	649	11
AAGATGTGAGGGGCCCGTAG	CERS1	251	901	1415	18	9	1270	48	1284	47
AAGATTTGCTGGGGATACTG	CCNE1	529	570	1019	12	10	1102	118	1110	125
AAGCAAAAACCATTCATCTG	RASA1	592	994	1433	1656	320	1541	605	1575	674
AAGCAAGAAAAGAGCAACAT	SUZ12	508	267	518	23	19	442	6223	497	7703
AAGCACCAGATCATGCACCG	MAP2K2	480	340	772	23	9	749	18	704	33
AAGCACCTATCTTGTATGCG	ONE_INTERGENIC_SITE_45	337	796	1489	62	29	1543	27413	1544	172224
AAGCACGGCTTGTAGACCCG	RARG	614	755	1220	56	10	1168	28	1181	29
AAGCACGTACCAAAGACAGG	POLA1	577	339	684	12	2	596	12	613	1
AAGCACTGTTGATCCGCGCG	ONE_INTERGENIC_SITE_46	415	626	992	15	3	1008	4719	1009	138
AAGCAGAAACCCATCCAGCA	SIRT4	530	527	928	42	2	717	47	835	17
AAGCAGACCCAACTGAACCG	RBM10	649	486	845	18	2	780	13	802	7
AAGCAGGATCCATCAATCCC	MITF	451	616	1115	15	11	1075	116	1045	93
AAGCAGTGCACTATGTGTCT	CHUK	551	628	1080	39	13	1143	86	1079	139
AAGCATGTGAAAACGGTACA	GLI2	500	566	1228	24	3	1093	44	1097	23
AAGCATTTGACAATACAGAA	SETBP1	579	258	463	7	0	355	19	372	19
AAGCCAGTTCAGTTACCTCG	CDK8	499	651	1134	17	5	1123	39	1093	25
AAGCCATCGATTCCTCGGAA	MAP3K9	473	449	987	14	5	951	24	1008	27
AAGCCCAAAAATATCAAACC	LYPLA1	547	150	277	3	1	251	3	286	12
AAGCCCATGACCTACGTGGT	XPC	489	590	776	18	4	743	28	800	25
AAGCCGTCGGTACGCAACGG	NO_SITE_47	550	704	1430	48	4	1279	217	1186	23
AAGCCTCCGCACATCGCTTA	ONE_INTERGENIC_SITE_48	598	819	1498	15	31	1355	37	1365	47
AAGCCTTACCTGGTTCAAAG	CEACAM28	564	419	659	10	2	650	68	658	28
AAGCCTTGAGGGACAGTCTG	VDR	323	1058	1384	50	8	1508	252	1685	174
AAGCGAATCAGTAACGGTCA	ONE_INTERGENIC_SITE_49	503	609	1088	15	1	1091	57	1189	82
AAGCGCCGTACGAGTAATCG	NO_SITE_50	528	604	1459	1179	33	1315	142	1375	151
AAGCGCGCACCGTATCGACG	NO_SITE_51	607	748	1220	65	37	1171	48	1219	61
AAGCGGCCACAATCGTGCTG	RPS6KB1	483	625	1186	44	24	1113	26	1110	24
AAGCGTAATGGTGCAACCCG	ONE_INTERGENIC_SITE_52	598	712	1238	16	8	1180	31	1133	29
AAGCGTCGCGTAACGGCGAA	NO_SITE_53	587	603	1100	22	1	1104	42	1058	100
AAGCGTCGTTCGCGCAATTT	NO_SITE_54	604	873	1225	32	2	991	70	1072	61
AAGCTCCCAGCTGTACGTGT	CD19	488	557	936	5	10	934	214	827	24
AAGCTCGCTAAGATCGGCCA	CDK9	560	417	976	4	3	671	8	738	2
AAGCTCTCAAGCAACCTGAC	CA3	569	379	488	22	1	498	31	534	0
AAGCTGAAGACCAATCACAT	RACK1	360	356	626	4	5	536	2	583	5
AAGCTGTAGCTCAACCGGCA	FANCE	396	481	800	6	1	699	18	661	36
AAGGAACCTTGGCATCTCTG	TOP1	338	749	1328	5	2	1001	12	1037	6
AAGGAACTCTTGAACAAGCG	LRRK2	448	605	930	7	3	903	40	928	15
AAGGACACGTCGAAGCTGTG	TP63	488	641	1236	171	12	1321	150	1276	88
AAGGACCACTATACCCCCTG	NOTCH3	444	737	1441	11	4	1316	73	1236	72
AAGGACCGGATTTCCGACTG	PIM1	495	799	1115	16	4	1124	147	1092	151
AAGGACCTGGAAAATTGCCA	ASAH1	401	705	1043	94	9	978	43	959	29
AAGGACGCAGAGACAGATCT	CD38	502	603	1134	7	5	1117	183	1183	145
AAGGACGTCCTATGTACCAA	ETV1	569	654	1206	21	8	1110	37	1101	23
AAGGAGCCAACAGAGCAGAT	BRCA1	644	399	741	0	1	758	15	760	13
AAGGAGGAGGAAAAGGGTCA	ATP1B4	500	805	1369	27	9	1331	34	1303	39
AAGGATGACGAAGTGCAAGT	RPL26	522	291	600	0	1	471	6	499	7
AAGGATGATAGGCCTTTCCA	AFDN	508	348	711	275	59	545	36	587	10
AAGGCAATTCGCCCTAAGGG	ONE_INTERGENIC_SITE_55	546	530	1075	17	1	1008	310	1085	177
AAGGCCGGTACGGAGAAGTG	BMPR1A	608	721	1340	35	20	1299	1502	1260	242
AAGGCGCAGTCCTTGACCAC	LCK	588	450	833	7	0	851	2218	908	1712
AAGGCTCCCATGATTCTGAA	CBFB	421	587	876	22	5	810	63	796	31
AAGGCTTGTCGTACTGATCT	ONE_INTERGENIC_SITE_56	565	600	1078	24	4	1075	362	1009	37
AAGGGCTCACAATGACGTCA	TNKS	462	567	946	5	7	863	55	900	36
AAGGGCTGTCGGAAGATACC	PHF6	438	457	875	10	2	968	30	912	32
AAGGGGAGGAACATAGTCTG	FANCD2	547	687	1690	1	2	1343	120	1377	100
AAGGGTAGACACAAAACTAC	CDK1	508	290	500	1	1	446	14	458	6
AAGGGTGTGGTCTTTACACG	ATRX	724	870	1631	102	15	1602	74	1549	45
AAGGTACCTTTAGGCCAGAA	RAD51	507	463	901	13	2	846	54	798	71
AAGGTGACGTCGAAGTGGTG	TP73	409	615	1164	42	15	1193	72	1135	23
AAGTAACAGGAGCAAATACT	RPS6KB1	374	618	1099	26	20	1092	69	1045	18
AAGTAACTGTAATATCCTGG	USP10	479	521	929	4	1	903	25	967	5
AAGTACAAGAAGGATCAGAA	HOXA3	119	378	536	4	3	615	13	607	8
AAGTACATGGTGAAAAGCTG	RPL10	526	414	1017	0	0	770	6	768	8
AAGTACCAGGAGGCCAGCAA	FES	514	434	791	8	6	864	51	924	43
AAGTACTGGTCAACACCCCG	FLT3	500	531	943	13	3	912	26	940	22
AAGTCACTTACATAGAGCCG	MEF2B	436	538	1006	25	21	902	42	945	41
AAGTCATATTCTGCCAACAG	ERCC3	603	285	560	4	3	524	12	560	4
AAGTCCAAGACCAGTAAGAG	ZNF217	528	682	1239	15	3	1008	64	1114	166
AAGTCCACTTGCATCTATGG	DDX5	551	573	1179	8	8	1108	754	1112	683
AAGTCCCATCATGGGAAACG	PML	626	816	1221	78	82	1190	90	1119	288
AAGTCGACATACTCTCGGCT	CBFB	520	597	889	11	1	759	29	807	37
AAGTCGATGACAGCAACACT	DDR2	517	536	824	6	1	817	33	812	40
AAGTCGTCATAGTCGCGATC	NO_SITE_57	528	488	947	72	58	816	55	801	239
AAGTCTCGTCATAGTCGAAG	MMP11	437	672	1132	10	5	1166	77	1161	36
AAGTGAAACGTGGTCGTTCG	ONE_INTERGENIC_SITE_58	467	871	1565	15	8	1483	945	1507	1682
AAGTGAACCTCACCATCCAA	CTLA4	464	303	648	20	22	564	26	587	17
AAGTGAAGGAAGCCTACATG	ACAT1	636	643	1190	35	21	945	74	1010	73
AAGTGAATATGACCAAGTGC	GNA11	482	486	744	28	1	671	28	727	28
AAGTGGTAGCAAGGTTCCAC	NPM1	560	299	624	2	1	468	3	491	28
AAGTGGTTGTATCGTACGGA	ONE_INTERGENIC_SITE_59	468	654	1113	20	5	1139	52	1146	56
AAGTGTCATACACTTACTCA	SUFU	501	534	881	6	1	791	27	888	22
AAGTTAAGGCTATGGGCGAA	ATP1B4	563	654	1180	93	17	1151	59	1141	31
AAGTTCAGTCCTGATTTGTG	GLS	610	787	1329	18	7	1550	62	1446	104
AAGTTGACCACTGTATCCGT	SOD2	539	296	734	6	2	711	45	774	27
AAGTTGCTCTAGGTCCCCCC	CDKN2C	567	586	894	34	4	913	80	963	70
AAGTTGGTAAAACACTACAC	YES1	588	483	823	2	3	818	15	837	6
AAGTTGTGACTCTGCTAATG	STAT3	462	723	1341	56	17	1365	216	1395	217
AAGTTTATGACGAGCACGAC	ONE_INTERGENIC_SITE_60	529	413	514	7	6	480	774	497	618
AATAAACCAGAAAATTGCTG	CHUK	442	691	1175	18	9	1107	44	1195	325
AATAAAGAAGGTGAAATACG	NAMPT	537	572	1007	70	4	870	46	959	6
AATAATCCCTGATTCGTGTA	ONE_INTERGENIC_SITE_61	341	839	1295	23	6	1363	44	1410	38
AATACCAAAGTCCCAACTTG	MAPKAP1	395	683	1185	26	3	1235	149	1330	198
AATACTTCCTCACGAAAGGG	CERS4	486	504	906	40	16	961	43	884	23
AATAGATGGACTTTCACTGG	PTPN13	489	552	1174	15	2	972	196	1122	133
AATAGCGGCTAGTACCTCTG	FANCC	682	794	1342	8	0	1328	11	1443	7
AATAGCTCATGGATATCGTA	ONE_INTERGENIC_SITE_62	648	804	1251	230	88	1158	168	1134	223
AATAGGACCAAATTGGCTAA	SFPQ	503	586	1084	12	5	939	22	997	23
AATAGTGAATCCTCGCTCAG	ARG2	473	538	869	12	3	1020	48	965	115
AATAGTGATGACCTGCCCGT	ACTB	379	317	708	8	5	650	30	689	24
AATATATCGCGACGCGATAC	NO_SITE_63	599	414	816	3	2	763	86	767	18
AATATCATGCTTAATCACCA	RPS6KB1	556	279	334	4	0	320	0	367	26
AATATGCAGTACCCAAACCC	EP300	532	301	551	0	0	569	56	558	6
AATATGTGCTGAGAACGATA	CBL	597	334	570	4	1	558	24	550	13
AATATTAGGATGGTTCACAC	MAP3K7	437	308	580	3	1	553	9	590	1
AATATTATGTTAGAACAACA	PALB2	520	272	393	2	1	349	426	320	1
AATATTGATGGGCTCGAGAG	SIRT3	447	608	1127	14	3	1058	562	1084	729
AATATTGCTGGATCAAACCA	GMPS	510	405	893	1	2	710	1	783	5
AATATTTCACTGTCGACAAG	CDK8	533	742	977	15	4	933	106	1057	397
AATCAAAATTCCACTTGCGC	CDKN1B	537	212	268	25	18	225	9	248	7
AATCAAGATTGAGTCTTCGG	TET3	467	381	884	26	3	811	98	864	86
AATCACATCCTACACCGCCG	CDH1	460	341	637	11	2	612	22	596	43
AATCACTTTACACCTAGGCG	NSD1	534	699	860	75	4	872	186	859	114
AATCAGAGCCAGGAAATCAT	CCND3	453	395	570	2	2	526	1	562	5
AATCATGATTCCAGCTAGCA	FUBP1	508	657	1067	43	13	877	352	930	146
AATCATGTAGTACCAATACT	CERS2	513	451	578	8	9	656	52	628	21
AATCATTCAGCCACGAGGAG	ARG1	538	604	1164	38	4	1033	112	960	42
AATCCAAGGAGGCTTTGAGG	DAXX	636	470	929	12	10	950	100	962	66
AATCCACGATCGACGCGACT	NO_SITE_64	467	552	828	14	10	959	844	947	8025
AATCCAGAAACTCACGAAGG	SMARCA4	412	620	951	22	6	991	58	1056	25
AATCCAGGCGCATCTACAGT	AURKC	480	473	791	15	6	782	15	744	10
AATCCAGTTTCAGCATCGTG	SYT1	540	767	1124	13	6	1186	27	1204	21
AATCCATGAACTGACCAGGA	CDK1	584	324	662	0	2	492	2	457	2
AATCCATGAATGTACCATCA	GUCY2C	645	664	832	496	32	771	42	799	71
AATCCATTATCTGCAAATAG	AURKA	557	373	457	2	0	371	8	438	14
AATCCGTAACGTTACGTCGG	NO_SITE_65	549	732	1200	12	9	1137	75	1221	65
AATCCTTACGAGCCGGACCG	SYK	390	664	1008	767	78	1062	98	1089	80
AATCGCGCACGTATAACGAT	NO_SITE_66	492	579	867	14	0	926	20	949	7
AATCGCGCGTCCGATACATT	NO_SITE_67	486	450	852	27	6	887	23	850	18
AATCGCGCGTCGTCAATCAT	NO_SITE_68	424	662	1029	61	12	1032	27	1108	97
AATCGGATGAATGATACGGG	MTOR	492	576	1048	15	2	1053	30	963	11
AATCGGCAATATATCACGTG	SMAD2	391	506	1142	21	3	952	48	1048	50
AATCGGGTAATACGCGTTGT	NO_SITE_69	637	616	1151	13	14	1128	57	980	70
AATCGGTCCATGCCATAAGT	ONE_INTERGENIC_SITE_70	498	679	948	7	4	827	50	862	17
AATCGTTCGTTCGTATACGA	NO_SITE_71	626	495	748	10	4	665	18	676	19
AATCTAAGAACAGATGAACA	RASA1	472	482	825	602	158	703	260	758	649
AATCTATGAGCTCCGAAACA	PSMB5	486	302	662	1	0	578	0	542	1
AATCTATTGATTGATGACAA	CDK1	532	470	925	4	3	789	21	797	11
AATCTGAGGAACATTACTCG	IGF1R	506	746	1439	26	5	1296	42	1283	48
AATGACAACATACTCGACTC	ATP1A1	555	347	535	3	7	547	22	467	9
AATGACAGAGGCATGTACGA	NFKB1	505	557	947	1	1	863	15	849	36
AATGACCTGTTCAAAACCAC	ANPEP	583	259	403	8	0	352	31	328	0
AATGACGAAAGAATGCAGCA	NBN	389	395	672	1	0	643	13	655	7
AATGAGACTCATGGGCATGT	VCP	527	480	936	18	1	888	16	837	40
AATGATTAGGGAGAAACTGA	MAP3K1	452	432	800	7	3	815	52	840	32
AATGCACTAGAACTCTCGAC	ONE_INTERGENIC_SITE_72	394	193	384	4	3	381	23	405	14
AATGCAGGAATGGGTAATAG	ZMYM2	637	481	947	6	2	975	61	891	55
AATGCCAAAGGAAATCCGTG	AXIN1	470	623	911	5	7	993	61	1096	86
AATGCCAAGATCATGATCCG	SF1	449	621	1216	7	4	932	39	934	17
AATGCCAGTTGATCGTTTGG	MSH6	676	908	1408	20	6	1463	507	1463	905
AATGCCTACTCACAAGTCGT	RUNX1T1	497	573	960	28	4	1100	97	1127	68
AATGCGGCAAACTTCGATAT	NO_SITE_73	445	463	867	101	4	944	31	954	42
AATGCTCCATGACTACATTG	NPEPPS	459	741	1030	10	1	903	32	869	25
AATGCTGTCTTATGCGACTA	ONE_INTERGENIC_SITE_74	400	605	1077	10	1	1078	288	1024	291
AATGGAACAAGCTAGCTGCT	KAT6B	564	422	945	28	3	785	150	835	485
AATGGAATGTCTTCATAGTG	PPARG	469	884	1336	34	9	1307	7894	1420	2130
AATGGACAGTCATTAACCAA	MAGI3	367	501	844	13	4	887	39	889	47
AATGGACGAGGTGTAATCAG	GSK3A	487	530	1024	44	9	919	129	905	77
AATGGATGCTAACTTATGTC	MAPK9	575	685	1019	11	11	962	51	1050	42
AATGGATGCTAATTATGTCA	PLA2G4A	391	527	915	19	5	796	115	847	142
AATGGCAATCAGATCGAGCA	POLA2	603	441	643	2	0	610	11	537	10
AATGGCCAGCAAGCTACAGG	S1PR3	505	605	1045	9	5	1057	189	1031	324
AATGGCGACATATCTTCCCA	PSMD1	558	459	862	6	4	698	29	692	14
AATGGCGTATCACCCCTTGA	BTK	565	696	1335	16	26	1387	298	1316	186
AATGGTGCCACAGAAAGTAT	RPS6KB2	492	947	1600	31	6	1487	109	1546	58
AATGTCAATGCCCCACCTAG	LTK	536	438	849	9	2	779	26	795	10
AATGTCCAGATGGCTTACAG	ERBB4	527	651	1066	18	1	933	155	1079	35
AATGTCTACTTCAAGTCCCG	CERS1	737	403	806	19	13	667	20	772	21
AATGTCTCACTGCTCTACAA	STAG2	386	313	643	23	15	616	13	552	35
AATGTGCGTGTCTTTAAACT	ACER2	479	506	771	11	2	789	29	748	29
AATGTGTCCGAGCGTGACGG	FGFR3	501	622	1122	46	18	959	57	1098	52
AATGTTCTCCTTGACGCCGA	PRKCZ	331	552	911	60	2	844	186	813	169
AATTAAAAGAGGCACGAAGC	PHF6	255	338	591	6	8	589	46	578	7
AATTAATGGGTGCATTCACC	MLST8	480	449	779	18	3	809	74	881	43
AATTACTACTTGTTTCCTGT	KRAS	424	346	553	4	3	515	50	548	13
AATTATACATACTTTGTCCA	TNFRSF9	527	418	746	13	7	802	13	794	11
AATTCAAGCTTGTGTTCCTG	RAB6A	458	825	1434	91	24	1360	64	1376	83
AATTCGAATAGAAACCAGAC	DIS3	431	210	395	0	1	399	9	339	10
AATTCGCGGTCATTAACGCG	NO_SITE_75	442	551	1010	177	28	1003	31	1066	103
AATTCTCATAAGTTTGACTG	MYBL1	557	734	1010	10	4	965	16	1004	32
AATTCTCGTACACCCCCTGG	TIAM1	667	635	1177	16	4	962	64	1095	36
AATTGCACAGTACTCCCAGG	HGF	449	420	956	6	7	779	128	800	83
AATTGCCAGATACGTTAACA	PDE5A	511	416	864	8	1	802	29	857	18
AATTGCGATTGGCCTACACG	CRTC2	369	614	1223	16	4	1178	124	1251	344
AATTGGAAGCCAATCCCCCA	KDM1A	398	440	1035	55	13	906	290	975	127
AATTGGACGCACTCACACAC	FH	360	346	475	0	2	567	16	514	104
AATTGGAGGATCCAAACCAA	PAX5	534	497	821	13	2	831	17	773	14
AATTGGATGATATGACACTG	SIRT1	535	650	1319	15	3	1243	31	1212	121
AATTGTATTTAAATCCATTG	BRDT	591	678	1152	30	25	994	975	1085	1470
AATTGTCATGTACAAATGAG	CERS3	533	822	1373	285	122	1438	264	1475	187
AATTGTGATACGGGTAACAG	FANCM	509	555	957	4	26	860	25	936	34
AATTGTGTGTCACAATCGTG	DDB1	508	27	31	1	1	33	1	43	0
AATTTAACTCTCCAAGCAAG	MDM4	480	288	498	2	1	459	32	505	16
AATTTCTCAGATAGTTTCGG	NFKB1	579	365	667	2	1	659	20	704	9
AATTTCTGGTTAATCGATGT	ONE_INTERGENIC_SITE_76	552	268	543	5	2	549	35	587	26
ACAAAAGCAGAAATGACACG	SMC3	659	498	1044	4	6	1124	38	1097	18
ACAAAAGGGAATGTCACCCT	FAS	659	418	1000	2215	329	903	134	845	293
ACAAACCACCGTGCACACAC	PPP3CA	528	268	488	2	0	446	22	509	10
ACAAACCTGAGCCCTAAGGG	SOD2	491	664	1393	27	11	1165	26	1283	27
ACAAAGACGAGGATCCAACC	MAGI3	660	359	726	8	2	683	27	615	19
ACAAAGTAAAAAAACGACGT	PRKDC	830	303	613	3	2	574	22	652	12
ACAAAGTGTTGAGATCGGGT	FAS	508	600	1253	44	26	1161	21362	1162	146868
ACAAATCGGTTACGCGCTAC	NO_SITE_77	470	652	1133	21	4	1068	29	1102	21
ACAAATTGATAATATAGGGG	AKT3	455	733	1199	82	51	1147	33	1231	25
ACAACAAGTCTACGTACCAC	ONE_INTERGENIC_SITE_78	588	415	612	6	3	662	19	689	52
ACAACACGCAGAATTGCACT	FANCL	464	435	933	9	3	888	47	856	14
ACAACAGAGAACAGGTCTCG	PMS2	536	1082	1679	27	14	1674	48412	1626	15307
ACAACATTAGGAGTATAACC	TRIM33	436	339	527	15	8	538	32	478	16
ACAACCCAGCTAGTAGCAGG	FGFR4	470	649	1117	50	16	1255	111	1210	43
ACAACGAAGAGCTTTACGGT	DPP4	318	643	1266	55	16	1231	33	1168	27
ACAACTAATGCATGCTATGG	HMGCS1	382	611	1156	3	1	1066	22	1102	22
ACAACTATCTTGGATTTGCA	SPTLC2	470	606	981	8	5	826	14	823	20
ACAACTTCCACCATGGACCG	PORCN	435	816	1526	44	11	1498	97	1493	76
ACAAGAAATAACTTTGCAGT	VDAC2	511	479	798	3	5	568	37	680	15
ACAAGAAGACTTGACAACTG	ASXL1	603	578	1030	9	9	1033	96	1097	48
ACAAGCTCACCCCCGCTCAG	S1PR1	401	523	1103	23	5	960	60	1091	137
ACAAGGACAATATCTTCAAC	USP14	526	363	513	6	2	497	12	568	6
ACAAGTCAGCAGAACTTCCG	PTPN12	329	684	1258	32	39	1051	154	1050	174
ACAAGTGCTGTACCTAACAG	USP9X	519	744	1419	37	5	1285	29	1385	13
ACAATGTCCGTGTAGCATCG	CSNK2A2	736	863	1430	30	9	1387	69	1440	73
ACACAAAATGCGTCGAGCGT	ONE_INTERGENIC_SITE_79	322	665	1006	154	24	1117	82	1119	83
ACACAAGTTTAAGAGAGAGT	INSIG1	444	504	887	4	0	846	55	830	35
ACACACACCGCGGTAGACTA	ONE_INTERGENIC_SITE_80	516	796	1091	48	29	964	32	1050	18
ACACACAGTGACATGCACTA	BCL6	585	461	703	11	1	650	25	625	31
ACACAGACCATTTGTCGCGT	ONE_INTERGENIC_SITE_81	506	593	1302	58	23	1444	145	1402	198
ACACATCGGATATTAAGTCC	TACC3	518	452	763	113	24	681	59	709	50
ACACCAAAATCACTAACCCG	CEACAM28	465	363	638	9	8	554	5	554	8
ACACCATGACCTTCTCAGAT	RARA	331	466	924	15	1	874	31	939	14
ACACCGGGATCTCTATCCAG	CEACAM28	266	507	1170	14	9	1030	26	956	38
ACACCTAAAGTGGAATGACA	LIFR	545	342	606	20	0	686	98	810	122
ACACCTAGCAACCGGCTCAG	CERS4	760	723	1312	140	15	1311	64	1379	46
ACACGAAGCTAGCAACACCC	CTLA4	582	348	612	6	5	593	27	613	13
ACACGATAAATTTAACTCCA	DPYD	409	328	516	1	2	453	17	460	121
ACACGGACACACATCTACTC	JAK1	620	346	600	9	2	604	26	559	30
ACACGGCGATTTCGTACGTC	NO_SITE_82	694	637	1159	32	19	1159	55	1159	30
ACACGTATCGGGTTCCAAAG	MPL	595	675	1080	7	2	937	40	995	94
ACACGTTATCGTACGCGAAA	NO_SITE_83	427	488	751	9	8	669	15	768	15
ACACTAGACGAAACAGAACA	CPT1A	578	621	812	23	3	714	38	798	15
ACACTATTGAACTAACACAT	PLD1	432	274	324	4	0	310	10	298	10
ACACTCACAGGGTCCTGTCG	NTRK1	524	980	1629	15	7	1595	156	1702	165
ACACTCACCTTGACGACAGG	BRD3	500	805	1123	5	4	1228	65	1196	37
ACACTGAACGTGCAGCACAA	TNFAIP3	486	473	747	35	2	757	42	775	23
ACACTTACGAGAAACTCCTG	CTNNB1	269	924	1342	15	3	1166	94	1092	74
ACACTTCATGTTACCGTCCG	EPHA3	547	717	1040	30	3	1023	28	961	33
ACAGAAAAAGTCAAACTACA	PPP3CB	474	329	447	6	2	435	3039	407	1375
ACAGAAAGCACGTTACCTTG	NUP58	675	678	1410	5	9	1239	19	1263	28
ACAGAAAGTGTAGCCACCAT	FNTB	544	587	933	5	3	1021	41	1018	13
ACAGAAATACCAATCTACTG	KIT	482	369	770	14	1	711	146	710	278
ACAGAAGTGCTTGACTTCTG	RHOA	319	509	1106	36	8	957	65	1001	38
ACAGAATGGGCATTGTCCAC	CAMK1D	452	406	834	56	15	775	28	772	13
ACAGAATTTAGTGAGCGTTG	CERS5	497	938	1503	8	9	1408	96	1542	133
ACAGACAACTCACTCGCGTC	ONE_INTERGENIC_SITE_84	477	511	920	73	3	860	208	888	263
ACAGACAGCTCAACTCCGTG	KDR	459	783	1444	23	7	1563	62	1496	89
ACAGACCCAGTAACTAACGA	CDH1	428	386	515	25	39	423	7	479	14
ACAGACGAAAACGAGATCGA	PDGFRA	453	623	986	13	5	1136	1799	1140	1569
ACAGAGCCATACTGAATCGG	PLA2G4A	585	655	1109	17	6	1299	82	1245	47
ACAGAGCTGAGGACTAAGGT	SDHC	368	647	1070	7	4	942	26	935	10
ACAGAGGGCCAAAAAGGTCT	CCND3	402	493	933	7	14	944	33	1042	7
ACAGATCTCACGCATACAAC	FUBP1	517	359	472	0	0	434	14	457	10
ACAGATCTTCGACCCGCCTG	SIRT6	497	871	1541	25	15	1483	47	1504	50
ACAGATCTTTACCCGAGATG	ABCB1	375	1069	1974	39	13	1930	113	2135	135
ACAGATCTTTATGCAAAGCA	SMC3	558	426	731	1	2	729	4	762	9
ACAGCAAACTAGTCTCGGTT	ONE_INTERGENIC_SITE_85	652	409	986	12	4	975	221	943	216
ACAGCATGAAACGCGCAGAT	ONE_INTERGENIC_SITE_86	515	484	937	40	5	955	30	932	60
ACAGCCAGAAGGAACAACCC	GLI3	567	338	745	9	11	579	34	597	11
ACAGCCCCAGAATCTCATCA	HNF1A	507	555	1046	8	2	943	55	1047	64
ACAGCCTGCAAACCCGTATA	ONE_INTERGENIC_SITE_87	595	642	1145	683	50	1158	92	1176	49
ACAGCGAAACTTGACAGTAT	FGFR2	559	492	971	8	3	944	68	896	65
ACAGCGAACAGGGATCCCAA	CDK5	515	608	1001	49	16	798	65	844	23
ACAGCGCAGCTGAGTCCGAG	EPHA1	560	831	1427	19	12	1249	184	1260	201
ACAGCGGGTACATGCGCATG	IRS2	604	710	1616	15	6	1511	50	1660	18
ACAGCGGTACCTGAACAGGG	DIABLO	486	511	731	32	3	723	68	675	128
ACAGCTAGATCTTCGAGTGC	PARP2	552	639	1036	20	4	1076	38	1044	21
ACAGCTCAAGGCTCGGTGTG	DOT1L	665	937	1986	21	15	1900	599	2053	207
ACAGCTCAGACAACAAGAGG	FBXW7	449	612	1111	11	2	1211	19	1097	10
ACAGCTCTCGCGATACAACC	ONE_INTERGENIC_SITE_88	482	425	720	0	0	681	23	660	11
ACAGCTTACAGCCGCGTCAC	ONE_INTERGENIC_SITE_89	586	431	919	5	4	966	140	915	74
ACAGCTTCATATGCACCAGA	NPEPPS	401	299	548	3	2	474	204	483	35
ACAGGAACTGGAGTTAATGG	POLA1	505	422	968	3	0	774	10	823	14
ACAGGATGACGATACCCGGC	CXCR4	548	557	686	11	9	648	48	682	21
ACAGGCTTCTGAACAACACA	GM2A	544	716	899	4	5	757	15	821	10
ACAGGGACAGCATTGACGAG	RBL2	493	609	1225	32	5	1282	86	1359	38
ACAGGGACCGAAATCAGCTG	SCARB1	490	728	1252	15	8	1328	89	1466	100
ACAGGGACCTAGCATTGCAG	ESRP1	417	880	1514	7	3	1391	39	1343	19
ACAGGGATAATCTCGTGCGC	CASP6	409	520	987	16	19	1156	70	1099	87
ACAGGTCAACTTCACCCATG	CUBN	523	809	1352	85	16	1392	70	1397	74
ACAGGTCCACAAAAGTTGTG	PLA2G4D	524	1068	2022	36	15	1825	65	1737	74
ACAGGTCGTCCGACCGCGTA	NO_SITE_90	636	665	1318	30	6	1232	66	1211	51
ACAGGTCTGCCAAAGACTGA	PTPN13	451	742	1318	39	8	1184	74	1305	114
ACAGGTTATTGGTCAACACA	ADGRL3	425	829	1369	24	8	1397	87	1527	38
ACAGTAACATGGAGTTGCAG	BAX	448	562	1256	11	1	1383	99	1325	82
ACAGTCTCCATTACACACAG	ARID2	608	482	665	16	3	645	37	588	22
ACAGTGGCACAAATCAAGGC	PARP2	541	277	483	2	2	471	23	458	13
ACAGTGGGGATGTATTCTCC	RAC1	572	487	1167	3	4	980	72	923	76
ACAGTTCGTAAAAGGCCCGG	PICK1	375	720	1193	4	3	1265	62	1376	25
ACAGTTTATCCTATCCAATG	STEAP1	627	728	1246	23	8	1221	238	1144	56
ACATAACATTCCGTATATGG	EZH2	511	424	692	19	1	627	12	557	6
ACATACCTGCCCATCAACCA	PPP2CA	611	247	476	2	0	474	4	474	12
ACATACTCGACATTCCCCGC	BIRC3	407	327	401	10	0	439	25	434	29
ACATAGATCGACCGGACGTA	NO_SITE_91	491	1271	1841	24	13	1818	180	1843	102
ACATAGTTCTCAAACACTGT	RHOA	347	388	779	0	0	673	16	704	26
ACATCAAGAACCCTGATTGG	KPNB1	474	628	1438	2	2	1165	23	1193	7
ACATCCACCATTCAAAACAA	PTCH1	786	294	453	5	0	402	5	420	6
ACATCCACGATGGAGCCCAA	TACC3	611	484	916	27	3	743	9	743	3
ACATCCAGTCAGTATTCAAG	TET3	604	496	948	28	2	836	16	844	17
ACATCCGGTTCAGCAATCGA	ACSL6	281	616	850	12	5	834	40	886	25
ACATCCTCGTGAACTCCCGT	MAP2K1	453	461	806	3	4	771	151	743	258
ACATCGAACCTCTTGCACGT	PPP2CA	537	410	744	5	0	611	174	645	125
ACATCGACGAGTGCACTGAG	NOTCH2	501	654	1398	19	10	1420	74	1389	12
ACATCGAGCAGAAGGTCCAG	TRIM62	342	706	1130	23	9	1276	309	1325	108
ACATCGATCAGACGACGACG	YAP1	594	431	988	14	2	942	13	1079	4
ACATCGGAAGCAAGAATCGT	RECQL4	327	520	1061	5	4	989	7	964	14
ACATCGTGTACCTGTGACCG	EPHA4	609	746	1345	9	10	1564	74	1621	49
ACATCTACCGTACACAAGAG	MTHFR	514	474	916	48	30	1004	98201	1043	83348
ACATCTCCCGATAATCCATG	ABCG2	375	498	984	5	9	890	33	917	77
ACATCTTGTCCTGTGCACCG	PHLPP2	435	774	1593	12	10	1468	75	1407	60
ACATGCTAACAAATTAATAG	CTNNA1	439	294	549	29	6	646	1089	657	582
ACATGGGGGAGCCTTCGCCA	SOX10	489	632	1083	15	9	1048	339	1062	185
ACATGGTGGATACCGTGACA	PORCN	496	684	1261	9	1	1139	68	1127	32
ACATGTTTCCCATCCAAGTG	PPID	545	611	1339	16	2	1178	61	1188	75
ACATTACGTCGCGACTCGAA	NO_SITE_92	482	496	715	2	0	657	32	691	25
ACATTATCACAACTCGGGGG	TET2	474	465	1102	82	79	1043	42	1180	76
ACATTGTGAAAATATAACGA	TOP2B	538	377	603	4	2	564	15	590	14
ACCAAGACAGAAACTACAGA	KAT6A	447	344	741	4	1	552	25	575	17
ACCAAGTCCAGAATAGACGA	PDGFRA	393	373	884	15	10	768	39	900	26
ACCAAGTGGGCAAATAATGG	MAP2K4	532	701	1394	27	10	1533	145	1591	147
ACCAAGTTTAGTGGCCGGCA	ACAT1	456	631	1211	17	2	1367	70	1407	43
ACCAATCGGCGTTCCGCCAT	NO_SITE_93	586	321	690	13	0	620	46	706	37
ACCACACAGCAGAAACTGGC	LYPLA1	556	439	690	13	2	671	22	695	10
ACCACAGATAAAGTCAAACA	PTPN11	533	304	492	1	2	395	0	444	3
ACCACATACAGCAAGCCCAA	MITF	350	320	474	4	5	454	30	531	12
ACCACATCCCAGTTACCTGT	AURKB	582	301	536	3	2	379	1	424	2
ACCACCTAGAGTGCTCGTGG	BCOR	665	672	1259	6	10	1396	148	1429	123
ACCACGCTCTATACAGTGAG	ROBO2	525	856	1555	25	16	1563	149	1631	125
ACCAGACCCTTGCGGTTCAG	BCL6	635	834	1378	25	6	1396	86	1499	119
ACCAGATAACAAACAACCAG	PGK1	343	206	435	23	6	356	1	334	0
ACCAGATACTCCCAACGTTA	ONE_INTERGENIC_SITE_94	417	452	665	26	4	626	172	690	410
ACCAGATCTAACATCAACCA	PRLR	507	229	477	5	2	472	8	475	21
ACCAGCTGGGCATTTACTAC	TNFRSF9	502	332	722	5	10	737	17	748	20
ACCAGGAATACTCACATGTG	MAP2K4	600	1095	1532	12927	5282	1588	47	1672	30
ACCAGGCAGTCGCTCTCGCG	EGFR	495	459	916	5	0	841	11	922	29
ACCAGGGCCACCGACCCAGT	PALB2	496	393	926	13	4	838	37	904	351
ACCAGTATCCATCAGAACAG	ETV5	561	423	839	1490	4	685	16	724	25
ACCAGTATTCATGTAAATGG	CRBN	404	438	837	1271	0	765	17	732	9
ACCAGTATTTCGACGTCCGC	NO_SITE_95	553	418	844	15	14	790	95	852	37
ACCATCAACAGGAACCGCAT	SMARCB1	487	427	535	5	2	461	48	515	52
ACCATCATACCACGCGCCCA	ONE_INTERGENIC_SITE_96	474	589	985	32	4	1096	41	1031	33
ACCATCCAGATCAACAGCAT	ALOX12B	399	362	690	8	5	681	43	707	27
ACCATCTCGAGACATCCCTA	RORA	11	475	820	5	2	843	146	917	155
ACCATCTCGAGACATGCCCA	NR1D1	597	599	1209	13	7	1140	40	1167	107
ACCATGTCCGAGAACACCGT	ERBB2	452	396	657	2	2	562	16	556	11
ACCATTCGAGCGGCGTCCGG	FH	443	638	1147	10	3	1116	12	1223	20
ACCATTGGCAGACACGCCCA	IDH2	531	794	1483	18	5	1409	65	1410	60
ACCCAAACTATGATTAACCG	SMAD2	414	389	595	7	4	584	10	603	37
ACCCACCTTGGCATCAGCGG	CRTC2	684	656	1188	43	18	1096	34	1127	24
ACCCAGAGAGTACTACACAT	CDC73	417	356	760	2	0	456	6	507	1
ACCCAGAGCAACTTTGCAGT	VDAC1	541	637	1089	4	3	1122	90	1209	83
ACCCAGATGGACAGGAATGC	RSPO2	394	583	1082	109	67	1003	332362	1001	132186
ACCCATCATAAGTTAAGGTT	SLCO1B3	682	618	1126	9	4	1085	164	1085	189
ACCCCACATACTCATCATTG	TET3	453	678	1037	19	1	1021	23	996	8
ACCCCGATTCGCGTCTAGTC	NO_SITE_97	745	653	1011	132	29	974	28	960	35
ACCCCTCTAGGCGAAGATGT	CD37	500	633	1296	129	56	1216	68	1244	75
ACCCGCAGCCCTATCATGCA	CDK9	654	523	942	5	2	781	9	692	4
ACCCGCGCTACGCGTGAGAT	NO_SITE_98	531	840	1340	17	2	1430	57	1518	75
ACCCGGACACTTCTCCCCAG	TNFRSF4	533	493	1134	11	10	1180	55	1134	32
ACCCGGTCCTAATACTAAGG	ONE_INTERGENIC_SITE_99	642	680	1242	9	1	1398	73	1359	62
ACCCTAGCGCGCGTATCGAA	NO_SITE_100	961	443	722	8	2	710	28	735	10
ACCCTAGTATCAACTGGAGA	REL	540	512	880	8	2	845	835	937	1270
ACCCTATCGCGACGAACGGT	NO_SITE_101	799	665	1130	47	21	1230	40	1140	28
ACCCTCCCGCGAATATGACA	ONE_INTERGENIC_SITE_102	661	502	680	4	1	620	24	770	10
ACCCTCGAGCTCGATCACGT	CSF1R	326	304	673	9	3	620	7	639	15
ACCCTGACACGTAGCAGTTC	B2M	612	527	1077	13	4	1027	73	995	73
ACCCTGTATGCCTTTAACAG	PSMD13	562	451	993	1	1	796	3	753	12
ACCCTTTCGTAGGTACCCCA	MEN1	500	587	896	22	4	899	55	872	35
ACCGAACAGAGCCAAATCAA	PSENEN	409	541	935	54	39	921	20	913	4
ACCGACGGCCTAGCCGAACA	ONE_INTERGENIC_SITE_103	495	936	1625	6936	2994	1792	127	1667	213
ACCGAGTTCCCATAGTACGA	GATA3	570	722	1165	17	4	1040	62	1140	48
ACCGCCAAATTTAACTGCAG	PTEN	430	400	684	29	26	778	11	697	8
ACCGCGAAGAAGCAGATGTG	FOXO4	461	776	1560	37	6	1509	66	1516	75
ACCGCTACACACCGCAATAG	ONE_INTERGENIC_SITE_104	556	630	983	11	9	1070	86	1034	59
ACCGGAACCTCACCATCCGT	KDR	699	350	754	2	1	679	5	584	10
ACCGGACGGCCGATTCGCGT	NO_SITE_105	536	581	1023	31	20	1051	59	1026	39
ACCGGAGCAAGAATCGTAAG	RPL26	477	395	922	0	0	700	2	692	3
ACCGGATCCAAATCTGCTAA	CDK8	402	724	1240	56	14	1156	36	1218	29
ACCTAAGGAAAGGCTTGTTG	NUP58	485	705	1428	21	9	1386	46	1450	58
ACCTACCTGAGGTCAGACTG	PRPF8	464	631	1149	21	6	1279	120	1255	65
ACCTCAAGCCAGTTATCGAT	PRKCZ	621	345	630	12	5	562	16	584	5
ACCTCACAGAACATCAACCT	SGK3	626	347	741	77	20	700	17	668	55
ACCTCAGCGTCTTCTACCAG	AGTRAP	362	663	1213	16	7	1237	31	1265	30
ACCTCCAGGTAGACAACCCA	DRD2	454	435	1137	16	9	1123	47	1146	38
ACCTCCGCCCCAGTTCCGGT	CEBPA	468	615	1064	66	18	963	20	995	20
ACCTCGATGATCCTGGACCC	ALK	413	506	1161	28	2	1077	38	1082	36
ACCTCGCACGCCGTCGGAAT	NO_SITE_106	405	637	874	13	4	901	52	855	44
ACCTCGTAGAAGCGGCAGTG	ERCC2	639	848	1618	3	2	1287	28	1307	21
ACCTCTAAGTAGTAGTCTCC	CDKN2C	568	457	901	16	6	866	74	886	27
ACCTGACGCCGATTCCACGT	ASXL1	619	318	616	12	1	584	5	582	17
ACCTGAGCGATAGAGGCCTG	ABCG2	479	702	1319	86	4	1358	40	1386	57
ACCTGAGGACGCACTCCGGT	IKZF1	503	391	799	8	0	811	117	847	35
ACCTGAGGGATCATCAAGCA	MYD88	558	624	1071	34	11	1023	38	938	26
ACCTGAGTATCTTTGACGGT	PTGS2	532	695	1195	11	5	1356	87	1405	77
ACCTGCAGGAGTACCTCACT	TGFBR2	537	507	799	130	4	840	43	798	41
ACCTGGTTGCCAAACGTCGT	ONE_INTERGENIC_SITE_107	450	655	1106	19	10	1121	27	1148	21
ACCTGTAGGGTCAAAGACGG	ALK	418	683	1461	2220	1299	1323	67	1312	43
ACCTGTAGGTCAGATGCGTG	MMP1	459	648	1254	15	7	1469	137	1395	102
ACCTTAAACAGCATTCGGCC	ONE_INTERGENIC_SITE_108	498	330	528	8	14	493	144	447	162
ACCTTACGTCGCGGCGATAT	NO_SITE_109	543	374	959	24	7	977	504	988	854
ACCTTCCGGAGAAAGGACCG	EXT2	338	728	1347	20	5	1251	55	1187	41
ACGACCCAGTACATGAATGA	HDAC6	462	431	771	6	8	759	27	762	18
ACGACCCCGTGCGTCGCGTA	NO_SITE_110	533	555	1068	12	8	1109	54	1053	39
ACGACGATTACCGTCCGACC	NO_SITE_111	629	592	1029	6	7	919	90	897	23
ACGACGTGTTGGTGGAACTG	MYD88	500	808	1679	99	53	1742	273346	1655	108073
ACGAGAATCCAAAGTCACAT	BUB1	420	317	492	3	5	488	21	482	4
ACGAGGACGGGGATTTCGCG	ESRP1	420	504	761	22	6	754	8	770	18
ACGAGTCGACGCGTCGTTAC	NO_SITE_112	613	509	789	10	5	782	69	782	13
ACGAGTTTGGCCATACGCTG	MMP11	412	673	1310	252	58	1097	39	1176	40
ACGATCTGATCTTACAGTCA	SPTLC1	432	650	1068	8	8	960	75	1008	71
ACGATGGCAAATGCAAATCG	TRIM33	598	973	1702	43	17	1689	48251	1715	16245
ACGATGTCCTAATCCCAAAC	PRKN	527	476	798	17	3	773	50	836	63
ACGATGTTGTAGTTGAGAGC	SPTLC1	626	522	699	4	0	674	4	595	45
ACGATTAACGCTCGCGCCCG	NO_SITE_113	433	851	1441	19	7	1620	62	1686	66
ACGCACGATTTCCCGCTCGG	ACTB	417	603	1202	24	6	1000	5	1138	24
ACGCAGACATCATCTGGGAA	ETV4	629	725	1146	31	5	1185	46	1188	15
ACGCATGATGTCCACCACCT	VAMP1	405	571	1130	89	17	1096	352	1042	223
ACGCCACATGCAAATCAGAT	BCL2L12	584	457	655	4	1	503	19	537	117
ACGCCACGATGCCCGGAGAA	NTRK2	402	864	1460	115	46	1438	189	1394	117
ACGCCCCTGCTCTACTCGAG	ARID5B	444	502	1192	11	3	1021	44	1027	15
ACGCCTGGGATGCAGTATAG	CTNNA1	421	550	1084	408	186	1184	335	1184	297
ACGCCTTCATCCTCTCGGCG	CYP1B1	424	518	1012	22	6	903	25	971	32
ACGCGAAAGGAAGCGAAGCG	CYP1B1	545	551	1084	131	39	1084	43	989	19
ACGCGCCCTTACGCCGATAG	NO_SITE_114	619	765	1198	21	10	1113	32	1112	27
ACGCTCACGGGACTCTACGT	CIITA	466	424	800	3	2	747	17	782	18
ACGGACCCCAACCACAACGA	CDH5	628	619	1177	5	4	1087	177	1080	224
ACGGATGCGCCGTGACAACA	ONE_INTERGENIC_SITE_115	621	688	1304	967	325	1221	79058	1206	66925
ACGGATGGCTCCAACCTGAG	SUFU	437	796	1425	149	37	1427	310	1469	446
ACGGCCGTGTGCAAGTCGTG	PML	464	846	1479	19	27	1561	50	1581	32
ACGGCGTTACGGACGCGAAT	NO_SITE_116	584	785	1534	18	3	1336	81	1426	47
ACGGCTACTACATCCAAGGT	RAN	551	282	734	0	2	518	13	584	0
ACGGCTATGGCGATTCCCAG	TGFBR2	417	855	1406	20	8	1203	37	1249	34
ACGGGTCCTTGGTGCCTCAG	DAXX	495	642	1377	25	26	1377	51	1501	34
ACGGTAACCGAGACCCTGCG	TERT	468	603	1206	10	3	1275	60	1279	13
ACGGTCGCGCGTCGTATAGA	NO_SITE_117	554	897	1384	25	3	1365	58	1313	51
ACGGTGCAACAGTTCAATGG	ETV6	325	942	1649	27	30	1745	297	1680	174
ACGGTGCGCTGGACGAACAG	ACVR1B	676	985	1702	89	64	1803	121	1731	104
ACGTAACTAATACGCGAACG	NO_SITE_118	583	643	899	6	1	890	13	852	10
ACGTAGACATGACAGGCGTG	NPEPPS	596	823	1296	55	25	1317	190	1287	19
ACGTCAAAACTGTCCAAGCA	BCL2A1	508	458	891	3	4	890	44	872	141
ACGTCAGAGCCATTCCGCAT	LCK	565	391	797	4	4	754	36	810	107
ACGTCCATGAGAGAAAGCTG	TNFAIP3	557	567	1231	10	16	1099	113	1134	72
ACGTCCCCCGAGCTTCTCGG	GATA6	648	748	1455	4	7	1270	53	1243	82
ACGTCTTGGCACAAAGAGAA	HSP90AA1	632	620	765	10	1	821	61	705	67
ACGTGCATTAGACTGAACCC	AHR	439	650	998	16	9	1128	260	1164	91
ACGTGCCTGGATAGGATCGA	NOTCH1	439	754	1472	37	6	1402	73	1382	143
ACGTGCGGCGCATGAACTGG	PTGER4	488	823	1471	14	4	1585	68	1544	82
ACGTGTAGCACCGTCCCAGG	CD38	443	590	894	47	10	899	57	921	24
ACGTGTGTGTGACAATGACA	PAX5	490	728	1256	76	7	1162	34	1237	25
ACGTTAACTTACAGGCACCG	MAP3K1	542	622	1043	44	9	1116	708	1098	1170
ACGTTATTATAGAGCCCCTG	MAPK10	586	930	1515	14	6	1545	156	1494	276
ACGTTCGCAGCATTCAACGC	CERS6	554	402	658	7	2	581	70	583	30
ACGTTGATGCTTTAGCGACC	SBDS	524	496	984	14	0	1026	151	949	75
ACGTTGCCGAAGTCGATGTG	SOX10	370	835	1442	8	2	1551	70	1436	40
ACGTTGTACGCTACTCTAGG	ACSL3	530	675	997	8	5	886	22	890	12
ACTAAAGGACAAGTCACCAC	HIF1A	303	284	568	22	10	533	9	465	9
ACTAATCTCGCGCTCGTATG	NO_SITE_119	646	1036	1627	21	20	1796	177	1886	167
ACTACAAAGAGACTTTAACC	GUCY2C	594	414	640	9	3	535	13	521	8
ACTACTGTCGAAATCCTCGA	HGF	614	495	856	31	5	759	18	703	58
ACTAGATTTGATAACGAACG	LRP1B	470	918	1574	42	8	1862	144	1798	88
ACTATCAAGACCATGTTGGA	SKP1	443	422	1111	4	2	904	6	949	3
ACTATTCCAATGTTCAGTGG	PTEN	511	580	1160	6	2	1136	31	1191	3
ACTATTTCTACGACCGGAGA	AURKB	456	448	862	2	1	669	20	689	18
ACTATTTGACGTTACGGACC	ONE_INTERGENIC_SITE_120	477	704	1269	21	1	1095	47	1171	59
ACTCACATATAGCGCAAGTG	NTRK3	416	1104	1839	131	34	1598	29	1700	15
ACTCACCAGACTTGTATACG	FANCL	351	713	1402	11	8	1366	7453	1352	8726
ACTCACGGATCATTTGACTT	MITF	425	734	1217	23	9	1192	78	1252	54
ACTCACTAGCAAAGCGACAG	ONE_INTERGENIC_SITE_121	562	676	1343	20	10	1192	28	1231	27
ACTCACTCATCCTCTTCTCG	TOP1	577	1025	1554	20	6	1403	60	1434	96
ACTCAGGGGGCAAACGCCAT	ONE_INTERGENIC_SITE_122	540	677	1427	29	15	1280	134	1297	237
ACTCATGCTACAACGCAATG	ITK	680	1149	1860	37	10	1936	78	1926	20
ACTCCAAGCATGCAGTGGTG	ATP1B3	418	947	1765	14	4	1758	54	1807	65
ACTCCACAGACAATGGTACA	TGFBR1	378	870	1427	17	8	1347	62	1397	66
ACTCCACTGACAACCACAAG	ARG1	683	326	706	17	23	660	23	626	21
ACTCCAGACATAACCGGTGA	PIK3C2B	628	491	945	20	2	849	63	840	39
ACTCCATCAAAATAGTGTAC	SGK3	296	374	558	61	2	588	10	595	19
ACTCCCGCAACTCTACAAGG	CCR4	507	535	755	7	5	822	43	831	14
ACTCCCGGACAGCTTCGTTG	EPHB1	459	975	1408	25	10	1480	171	1445	31
ACTCGGAAGAAGACCTCACG	BAX	470	685	1484	36	4	1622	113	1539	84
ACTCGTGCATATGATTGGCT	ESR2	398	847	1635	45	25	1689	60	1573	40
ACTCTCCAGGCTTAGCACAG	JAK3	548	607	1099	35	4	1112	36	1051	61
ACTCTGTAGATCGACTGTGT	SRGAP3	485	874	1648	18	2	1423	133	1397	32
ACTCTTACGGAAGCCGTATG	PLAUR	325	835	1626	80	21	1823	396	1799	683
ACTCTTAGTATATCGGATTG	ONE_INTERGENIC_SITE_123	568	1307	2205	110	45	2284	196	2164	168
ACTCTTCGGGATCAACTCCT	ASAH2	602	738	1282	38	13	1361	109	1550	101
ACTCTTCTCATTCACAATGT	ATP1B3	683	613	1107	15	8	1196	120	1165	48
ACTGAACACAAGTCCTGGCA	NFE2L2	662	486	797	3	1	801	93	716	111
ACTGAACGTTCGACGTAACG	NO_SITE_124	526	1043	1610	15	10	1428	72	1486	100
ACTGACCGAACCCAGAAGGT	EHMT1	526	508	1067	8	1	1058	69	1092	116
ACTGACCGCTGAGATACTCA	RPS6KB1	691	655	1222	38	9	1041	41	1046	20
ACTGACTCCAGGACCCAAAG	XPC	410	527	1189	21	6	1004	41	971	31
ACTGAGACCAGTGTGAACCT	RPS6KB2	555	807	1150	38	13	1102	85	1099	50
ACTGAGATGATACTGTACAC	PRKCI	589	416	934	15	14	886	77	903	189
ACTGAGCATCTGATCGATCC	ONE_INTERGENIC_SITE_125	279	707	1259	21	4	1242	156	1293	48
ACTGATTATACCTCTAGTAT	GSK3B	454	494	963	13	2	977	16	969	20
ACTGCACGACACCCACCCTG	FANCA	570	490	1053	40	6	922	3	947	4
ACTGCAGCCCGGACTCAAGT	GPC3	677	695	1248	15	2	1351	46	1359	79
ACTGCATTGATATTTACTGC	MED14	580	486	870	3	9	713	10	756	5
ACTGCCCAATGCCACAACGG	MLH1	508	652	1296	54	29	1388	112	1418	93
ACTGCCGGAAGATCCAAAGT	FGFR2	451	459	824	4	4	782	28	807	84
ACTGCGAGTTAACCCTTACA	ONE_INTERGENIC_SITE_126	384	713	1433	27	22	1530	70	1414	51
ACTGCTCACCCCTTTAATGA	DDB2	629	430	819	85	39	800	71	666	33
ACTGCTGAAGAGCTTCCAAG	CUX1	623	575	975	21	5	985	29	1028	17
ACTGCTGTCACGTCGAATGG	ABCC2	596	879	1826	31	5	1789	40	1804	61
ACTGGAAAATACCTCAACAG	MET	643	389	570	16	1	625	10	600	30
ACTGGAACCATCTCTGATGT	IKZF3	552	675	1327	12	4	1213	26	1282	35
ACTGGAAGAACAGACCCGCA	MSN	688	470	869	108	54	873	20	828	7
ACTGGAGCAGAATTAGGCGA	LTK	497	856	1514	36	159	1398	143	1469	208
ACTGGGCGCAGTCAATCAGC	GNAS	584	444	525	7	1	603	14	602	15
ACTGTACACAGCTATGCCAA	KDM4A	359	459	995	16	9	1035	63	977	91
ACTGTACCAAAGCCCCAGTG	PML	406	483	1147	6	5	1200	102	1226	158
ACTGTCAAGCTGCACGCAAT	ONE_INTERGENIC_SITE_127	398	654	1186	17254	4276	1117	79	1110	36
ACTGTCACGTTAAGGCGTTG	MALT1	579	1015	2036	702	287	1701	519	1775	126
ACTGTCCAGCATGCCGCTAT	NR3C1	522	827	1454	17	6	1418	118	1452	174
ACTGTCCTCAGATGAAAATG	DDIT3	575	905	1540	10	1	1530	102	1547	67
ACTGTCTCAATGTGCCCTTG	HDAC3	690	1152	2305	16	9	2029	101	2057	98
ACTGTGAACAAGAGCCACAT	CD79A	450	593	1019	8	2	1130	66	1025	176
ACTGTGAAGGACCCTGTGGT	CSNK2A2	654	622	1206	148	28	1200	107	1312	38
ACTGTGACCGTAGCACCCAG	IGF2R	543	872	1512	25	16	1345	62	1486	33
ACTGTGATCAGAGCCTGTAG	GOPC	415	633	1377	10	16	1311	42	1275	22
ACTGTGATGTACAATACCTG	PTPN12	639	752	1597	119	9	1739	160	1620	142
ACTGTGGCCAATACTTCCAT	CYLD	769	529	1038	29	7	1128	44	989	58
ACTGTGTACAGCAATGGCTG	NCEH1	354	1095	1729	99	38	1847	145	1757	49
ACTTAACAATTTACAACCCA	TEK	477	305	475	56	1	505	13	581	9
ACTTAACACAGAAATTCGTG	EPHA6	469	660	992	25	1	1112	41	1171	26
ACTTACAAACATTCTGTACC	RORC	503	327	747	12	3	618	9	562	46
ACTTACCAGCTCCTCCACAG	GOPC	551	549	1114	23	6	1007	111	1055	26
ACTTACCCGTACCAGTAGCG	HDAC4	502	579	1026	29	9	1090	149	1079	142
ACTTACGCCCGTCCCCCTCG	DDR1	382	919	1645	27	8	1719	106	1736	72
ACTTACGGTGAGGTGTGAGT	HDAC5	621	857	1424	51	15	1437	51	1450	24
ACTTCCACAGTGCGGATTGG	ARFRP1	366	1255	2153	88	34	1888	157	1963	131
ACTTCGAACCAAAGCTCCCG	EPHB6	641	467	915	12	4	874	64	848	20
ACTTCTAGATAGGAGCACAG	CDK2	561	376	547	0	1	564	24	558	51
ACTTCTTAGATATTGATCAG	MAPK9	567	775	1476	34	13	1506	72	1487	43
ACTTGAAGGTGATTGAGCAG	NPRL2	522	708	1259	8	0	1214	102	1226	125
ACTTGCACCCTCATCTCACG	MED12	385	635	961	172	2	1039	89	1003	35
ACTTGCCCACACGATAATCC	ONE_INTERGENIC_SITE_128	464	321	654	8	2	551	79	548	31
ACTTGGATTATTGTGTCCGG	AFF3	485	801	1703	63	4	1698	95	1613	64
ACTTGTGCCATTAGAGAACG	KDR	526	889	2049	31	6	1889	158	1955	89
ACTTTATCAAAATCGGAGAA	PAK5	399	715	1154	85	7	1029	19	1004	14
ACTTTGGCAAGATCACCAGA	SRC	389	583	814	22	3	840	12	791	31
ACTTTGTAGGCAGTCCCTAG	SMC1A	633	493	1028	84	4	838	16	883	21
ACTTTGTAGGCTATAAGCTG	BCL2L2	512	869	1641	106	11	1371	33	1453	35
AGAAAAAATGTGAACGCTAT	PTPN12	602	533	1061	2	6	1058	804	1118	63
AGAAAACACTAATTTCCCAG	SMAD2	464	435	763	40	15	699	31	654	19
AGAAAACTCGGAGATGCCAG	PARP2	402	642	1315	16	3	1122	70	1156	67
AGAAACCAACTGCATATGTG	AFF3	497	634	1334	26	3	1313	103	1280	30
AGAAACTACAGCCAACAGTA	MAPK8	465	442	858	13	4	1012	107	910	100
AGAAACTCCAGCCAACCGTG	MAPK9	611	1044	1400	38	7	1520	222	1435	342
AGAAAGCATCAACTCCAATG	BUB1B	512	499	937	5	0	961	13	919	3
AGAAAGCCTGCAGTGACACG	RBM10	609	1134	1565	12	1	1803	98	1655	60
AGAAATACCTGACTTGGGTA	ANXA7	533	775	1393	33	16	1219	75	1290	69
AGAAATACGGTCCGAAACGT	MYB	395	460	870	9	0	848	36	779	49
AGAAATATGGGCCAAAACGA	MYBL1	465	601	920	3	1	868	8	949	21
AGAAATCTATAGATCTGCGT	SUZ12	566	280	547	1	1	458	9	475	22
AGAAATGCGCATTCTCATGG	ARF1	469	899	1328	31	7	1337	33	1317	37
AGAAATTAGTCAAAAAGAAG	DDX5	590	437	561	14	4	380	10	364	26
AGAAATTGATGTTGTTTCTG	MYC	478	1101	1959	42	6	1966	77	1872	36
AGAACAAAGTTAGAATGACG	EPHA6	544	453	773	101	1	792	32	868	15
AGAACAACTAGGTACTTGCC	APC	691	588	1111	11	5	1182	91	1096	72
AGAACAACTTCTGTTGACAT	RSPO2	751	570	1001	432	48	936	103	929	36
AGAACCCACCTGCTCGTCAG	PPP2R1A	491	827	1384	42	18	1178	73	1201	57
AGAACGCCCGATCACGATTA	NO_SITE_129	449	767	1574	11	19	1557	91	1502	48
AGAACGGCAATATCGCTGCG	MECOM	566	635	1073	14	1	1169	45	1126	22
AGAACGGGAACAGCAGATCG	DBN1	392	884	1660	197	51	1702	132	1693	61
AGAACTACACAGATGAAACA	CUL4B	515	300	410	8	0	404	72	392	38
AGAACTCTGCAAACGGCGCG	ONE_INTERGENIC_SITE_130	734	816	1251	10	1	1227	50	1383	49
AGAACTGATGACACACCGAA	NSD1	588	565	825	29	11	706	70	775	26
AGAACTGGATCTGTCGGAGC	MLLT11	526	398	637	9	2	585	23	622	11
AGAACTGTGCAAAATGAACA	FLI1	370	432	703	9	2	678	22	668	14
AGAAGAATCATTGTACATCA	PDE4D	452	386	698	6	7	729	14	742	14
AGAAGAGAGAGGATTCCCGC	EDNRB	389	363	722	6	2	643	116	615	64
AGAAGAGCAAACGGAACGCT	CLTA	489	545	923	4	5	886	37	850	28
AGAAGCCAAGATACAGACAT	ATRX	490	500	1039	9	0	981	37	1060	29
AGAAGCTGGATTCCATACTG	RAD51	522	536	1138	3	0	910	5	852	1
AGAAGGAAAGTAGGATCACA	CYP2C18	395	681	1330	27	3	1323	43	1356	13
AGAAGGAGAATACTTACCGG	SGK1	625	605	1231	23	10	1186	67	1226	65
AGAAGGCAGTGACCTGTCGG	INHBA	597	752	1340	12	5	1385	44	1277	28
AGAAGGGAGACCCTAAGCAC	ELF3	516	420	792	27	11	707	24	708	2
AGAAGTCTGTAAATATACGT	USP10	489	224	540	6960	2986	542	4	515	4
AGAATACAACCTACGGTAGC	ONE_INTERGENIC_SITE_131	490	611	915	310	170	978	75	999	136
AGAATATGTACGCGCGACGC	NO_SITE_132	591	882	1320	13	2	1157	200	1158	147
AGAATCACCAGATTGTGTTG	FANCL	466	960	1669	28	9	1892	291	1738	237
AGAATCGCTGCATGTACTCG	ONE_INTERGENIC_SITE_133	529	1065	1824	27	10	1924	95	1907	97
AGAATCGTGCGGTCTCTGGT	SP1	411	681	1466	13	2	1252	10	1309	0
AGAATTTACGCATTATCCGT	ERBB4	303	495	738	11	11	727	15	702	2
AGACAAAGTACAGCTACTGG	PARP2	478	614	1199	21	4	1121	49	1136	15
AGACAAAGTTCACCTGAGGT	HIF1A	454	513	1218	14	8	1159	207	1183	145
AGACAACGACTACGGCCGCG	AKT2	603	595	1067	12772	5079	1033	31	960	21
AGACAAGCGACTAAGCACAA	CDH2	507	380	675	8	4	666	28	675	12
AGACACAAGCTCTTCTGGTG	CD38	447	673	1355	12	6	1284	82	1331	21
AGACACAGTATCTTCGGAGT	KDM5C	549	511	1078	12	3	1172	863	1102	689
AGACACGCACCTCTGTGACA	HNF1A	731	766	1332	23	6	1225	109	1200	201
AGACACTATACCAAAGCTAT	CDK8	533	415	701	17	1	661	118	599	335
AGACACTCAGAATTACCGCA	MED14	491	383	1010	0	2	681	2	697	3
AGACACTTATACTATGAAAG	MDM2	473	537	860	2	2	687	2	679	2
AGACAGGTCATAATCGCTGT	PDE4D	587	581	1002	7	1	1052	121	1034	56
AGACATAGTGCAACGTTGCA	ONE_INTERGENIC_SITE_134	453	992	1656	26	14	1626	71	1558	23
AGACATGTGGGTCGAACCCG	DNMT3A	406	905	1480	51	7	1452	342	1508	486
AGACATTCGTCCGTCCAGCT	NEUROD1	545	472	1005	13	7	1048	55	1077	18
AGACCAAAGTATTAAAACAG	EHMT1	579	298	537	0	0	476	5	522	10
AGACCATGCACAACCTCGCG	CDC25B	520	454	1004	5	2	910	4500	881	4039
AGACCCGCTCTTTCTGACTG	INPP4B	702	808	1400	28	11	1477	42	1405	114
AGACCCGTATACGCCGTTAA	NO_SITE_135	440	664	1231	46	3	1285	60	1304	25
AGACCCTACAAAGAAAAACA	TNKS2	377	239	383	1	0	300	0	330	0
AGACCGACGTCTAGTTAGTG	ONE_INTERGENIC_SITE_136	555	721	1425	47	22	1512	68	1514	88
AGACTATACCCTTGAAGTCG	PLA2G4D	493	949	1519	20	10	1434	234	1530	163
AGACTCACGAATACCACGTG	DDR2	682	2	11	5	0	11	0	10	0
AGACTCCCCTTGCTTCAATG	DLL4	529	820	1639	33	16	1739	48	1661	144
AGACTCCGGTGGAAGTGACG	ELF3	598	631	1192	6	4	1088	21	1110	20
AGACTGAATAACTGATGGCT	CREB1	569	597	1130	21	7	1178	40	1098	34
AGACTGCCAAAAGATAGGGA	CD38	516	644	987	7	6	1087	87	1058	39
AGACTGTATAATCCACCAGT	PRKDC	475	554	755	5	1	849	110	769	87
AGAGAAAAGAAAAATTATTG	GMPS	709	487	1164	5	5	1178	72	1238	88
AGAGAAAGGACTCTCTACGC	PDE4B	653	542	794	16	1	755	43	779	20
AGAGAACATTGACTCATTCG	NCSTN	402	932	1627	19	7	1745	56	1653	34
AGAGAACGATATCACAATCT	ONE_INTERGENIC_SITE_137	548	518	1102	1078	4	1128	62	1012	13
AGAGAAGAAACCGATTGGCT	BRAF	412	572	951	15	1	938	131	1022	32
AGAGAAGATGGTGACGAGTG	ARFRP1	426	797	1502	3	5	1497	21	1520	4
AGAGACACAGAAAGTTACGG	POLA1	583	444	815	3	2	694	356	698	200
AGAGACCCTCCGGCGAGTCG	MCL1	749	428	871	1	1	661	0	686	8
AGAGAGAACCCCATCACCAT	PRKCSH	611	375	773	5	3	798	68	784	38
AGAGATATAGGACCTTGGAT	UGCG	538	457	839	12	1	807	13	846	7
AGAGATGATAGAGGGTCGGT	CD248	439	378	913	21	7	925	146	957	54
AGAGATGCGCTTCACTGTGA	EPHB1	446	1074	1478	35	7	1585	76	1556	90
AGAGATGTGCCGCCAAGAGA	NEGR1	496	907	1571	14	4	1683	95	1726	59
AGAGATTGTCATGTGACCCA	TCF4	546	748	1345	290	170	1364	29	1369	31
AGAGCAAATAAAAGTGTCAG	ATRX	501	609	1204	14	8	1239	18	1239	22
AGAGCAAGCCACACGTCAAG	SOX10	694	573	1089	52	14	1162	199	1133	17
AGAGCAGCATAAACTCAACA	MSN	564	427	714	4	0	747	47	735	84
AGAGCATCAAGGGTGAACGT	HMGCR	515	358	672	3	4	598	0	552	5
AGAGCCAGGAACATATACAC	FLT1	662	346	563	6	3	559	11	580	14
AGAGCCTCTTCACTTAGGGT	FSCB	511	569	1397	38	16	1415	73	1463	35
AGAGCGCGCCGTAGGCCTTG	ZNF668	448	1027	1764	38	8	1691	59	1775	163
AGAGCGCTCATGGTTCCGTG	TGFBR1	504	791	1519	53	9	1388	39	1464	42
AGAGCTAATTCTGTGACCCG	PRKDC	446	690	1441	67	23	1128	10	1213	22
AGAGCTATAGATATCCAGTG	JAK2	571	792	1527	10	7	1539	83	1504	48
AGAGCTATTTGATCGGATAG	CAMK1D	525	1031	1569	75	15	1571	44	1566	277
AGAGCTCTCAGAGATCACGA	TSC1	650	391	796	4	1	715	70	723	3
AGAGCTGTGTTATAATCTGG	EXT2	528	791	1528	6	5	1573	94	1487	15
AGAGGAACAGTTAGCATCTG	USP14	630	769	1523	20	12	1531	120	1467	111
AGAGGAGCAAGGAGACATCG	LYN	485	833	1541	38	12	1380	105	1344	57
AGAGGAGTACAGTGCAATGA	KRAS	329	949	1518	86	33	1475	57	1418	71
AGAGGATCCCCGTCGACGAG	NRP2	664	815	1488	21	6	1514	53	1508	49
AGAGGATCTACCTACTGTTG	CA9	615	1108	1938	18	13	1610	85	1698	81
AGAGGATGATCAATTGGATG	CA9	458	1047	1817	59	333	1674	166	1706	211
AGAGGCAGTCGAAGCTCTCG	SOCS1	577	806	1707	160	25	1807	149	1827	173
AGAGGCCATCGGTATTGACA	FGFR3	483	846	1442	22	6	1349	136	1341	56
AGAGGGAGACTACAATGTCA	CSNK1D	397	821	1397	4	3	1356	222	1528	77
AGAGGTGGTTAAATCCACAA	MLH1	659	516	942	40	9	877	34	903	17
AGAGGTTCGAGACCATATGC	ZMYM2	527	515	851	7	14	796	18	811	18
AGAGTAGACTTCCTCATGAC	KDM1A	400	516	672	36	7	719	46	708	8
AGAGTATGTTCGACACTGAG	CRLF2	525	913	1340	10	6	1245	47	1258	74
AGAGTCCGGAGCTGTATTCG	GATA3	517	976	1600	54	22	1758	116	1688	93
AGAGTCTGCTGTATCGTCTG	GUCY1A2	448	852	1543	73	9	1528	104	1537	93
AGAGTGACAGGGAATACGCA	FES	510	627	1184	9	4	1218	331	1109	26
AGAGTGAGATAATACAGACC	IKZF3	351	578	1038	36	9	975	77	1039	23
AGAGTGGTCAGCGCGCCTGG	RARA	558	846	1623	41	24	1678	135	1710	123
AGAGTTACCAGAATCTGACC	ABI1	341	394	766	10	3	592	12	543	5
AGATAAGTTTCCATGCACTT	ITPA	301	543	1113	8	5	1051	35	1064	29
AGATAATCCCAAAGTAACCC	MRE11	631	286	483	41	6	413	19	457	55
AGATACAAAAAAGGAATCAG	WAS	583	558	706	3	9	664	19	710	48
AGATACTGTCGCGTCGCGAC	NO_SITE_138	346	388	716	8	4	958	60	896	39
AGATAGGGCCTTCACGACCA	FLCN	478	699	1568	6	8	1484	118	1441	191
AGATCAGACTCCCCTCCATG	KCNIP1	510	1179	1745	30	14	1981	236	2042	235
AGATCAGCCTGGACTAGTCA	ERG	648	951	1746	57	25	1593	84	1629	57
AGATCATGGATACACAACCC	SMARCB1	486	368	833	7	18	800	65	739	36
AGATCCCACCGTTGACACAT	NOTCH3	441	334	656	1	0	574	47	557	5
AGATCGATATGCCAAGATTG	ATP1A1	589	953	1825	10	5	1849	60	1843	37
AGATCGATTCAATCATTCTG	STAG1	561	618	1058	6	1	1055	63	1134	30
AGATCGCGCGACCGCAATTT	NO_SITE_139	304	541	962	25	2	1133	79	1128	23
AGATCGCGTGTACCGTAATA	NO_SITE_140	424	803	1433	7	4	1397	198	1540	57
AGATCTGGTTCAGTGAAGCC	PTGER3	526	419	760	33	11	799	23	829	6
AGATCTGTTCATGAAACGAG	RRM1	485	354	824	23	0	710	45	702	37
AGATCTTAGTCGAATCACAC	AFDN	361	293	560	7	5	386	4	392	1
AGATGAACAGCACACAGCCA	AURKC	419	667	952	16	4	914	19	981	45
AGATGACCACATCAAAACCC	CASP7	344	301	519	5	0	497	17	441	7
AGATGACCATGGTTTGCCAT	KCNIP1	404	726	1022	9	2	1236	37	1211	16
AGATGGCACCATGAGACTTG	SMO	521	808	1450	27	31	1473	141	1463	147
AGATGGCCTACAGACTACGT	XPC	503	305	797	2	1	670	24	701	28
AGATGGCGACAACGTCACGG	PKHD1	577	540	894	11	6	948	60	1012	34
AGATGGCTCTGTCTAAGAGT	IDH1	525	570	1420	119	7	1267	29	1244	11
AGATGGTCGAACTGCCACCT	AR	400	694	1370	27	7	1336	246	1262	608
AGATGTACTCGATCTCGTCA	VEGFA	442	522	820	9	1	790	26	815	78
AGATTACAACTTGTATCGCG	MMP1	555	550	840	41	0	768	32	811	49
AGATTCAAACCTCGATCACA	GPC3	441	394	740	10	2	742	20	768	25
AGATTCCTCTGGCATAACGG	FANCE	466	696	1202	3	4	1097	7	1097	4
AGATTCGCATCTTTGATCTG	RPL10	453	590	1241	6	4	934	15	926	16
AGATTGCCCGAATTGTGGCC	STAT3	411	417	777	11	3	911	58	929	83
AGATTTCGCACAAAACACGG	USP7	392	382	598	4	0	527	33	537	13
AGCAAAATCACTTCATCCGA	LTK	620	567	843	5	5	695	17	759	24
AGCAAACCAGGACTCTTCCA	RIPK1	497	637	900	17	5	849	19	920	15
AGCAAAGAAACCACGCATTG	CDC73	578	914	1636	35	14	1438	282	1472	209
AGCAAATCTTCTAATCCATG	PIK3CA	523	612	1230	19	3	1134	48	1052	29
AGCAAATGTGAATGCAGGTG	VEGFA	406	863	1672	21	10	1780	107	1709	87
AGCAACCCCTGTCGCAATGG	DLL4	571	771	1347	8	6	1288	47	1461	41
AGCAACTCAAACTCAGCCCA	CBLC	360	916	1413	19	7	1455	231	1488	215
AGCAAGAGGAAGTTCGCTAT	CHEK2	461	758	1008	32	9	1141	55	1141	49
AGCACAATGGATGGCAGACG	EGFR	628	646	1211	5	1	1110	173	1097	76
AGCACACCCAGCAATACGAA	NF1	603	306	580	3	5	471	97	512	19
AGCACACGATCGAGACATAC	TP63	657	308	536	2	2	429	32	421	92
AGCACAGATTCCCTGAACCA	SH2B3	594	578	1085	10	5	1219	116	1263	56
AGCACATACCATCCGAGCTG	CDC25A	539	730	1416	13	4	1340	69	1429	21
AGCACCTCCAGGAATCAACC	RXRG	646	256	396	9	1	383	6	389	12
AGCACCTCTATGGCCAACCC	MMP11	458	469	893	23	7	833	32	903	6
AGCACGACCCTCATGCACCT	MMP11	377	676	851	17	5	926	37	887	30
AGCACGAGCAGAAGTTCACG	PAK4	521	512	1258	39	10	1165	38690	1273	3082
AGCACTAGCTAACTCTCTTG	XIAP	607	972	1897	39	29	1990	434	1866	69
AGCACTGACCGAAGTACTGA	ERCC4	521	784	968	17	10	1077	147	991	345
AGCACTTCGATTAGTCAGAA	RICTOR	450	715	1156	68	21	1148	32	1041	21
AGCAGAAAATAAGGCTGCCT	CD37	655	273	593	2	4	581	16	528	57
AGCAGACCAGCCCTCCCACG	DLL4	431	720	1226	17	14	1130	75	1277	70
AGCAGATAGAGACCCAGCAA	SMC3	326	16	26	1	0	23	0	29	0
AGCAGATGTATTCACGCCAC	ONE_INTERGENIC_SITE_141	404	583	1115	15	6	1070	34	959	19
AGCAGCAACACCGGTCTCCG	KDM6B	695	785	1241	32	6	1147	43	1169	44
AGCAGCAAGCACTTACCCGT	STK11	509	414	858	3	3	755	2	756	1
AGCAGCATAACATCCCACAG	HNF1A	570	677	1146	22	3	1198	46	1127	32
AGCAGCATCGACCGTCACCC	ONE_INTERGENIC_SITE_142	321	503	985	12	4	936	59	968	64
AGCAGCCCGCTCTATAGTCG	DEPDC5	515	913	1887	9	3	2035	92	1840	79
AGCAGCGGTCTAGTGCACTG	HMGCS1	452	653	1442	2	0	1216	1	1192	1
AGCAGTCGCCTAGCCAACCC	FLI1	557	570	899	5	1	916	66	889	25
AGCAGTGCGGGCCTATACTG	ONE_INTERGENIC_SITE_143	535	936	1499	28	14	1534	51	1545	59
AGCAGTTAACAGCTAATACG	BRCA2	644	506	906	14	2	716	9	721	28
AGCATCCAGGCAATGCATGG	DNMT3A	520	1146	1642	19	16	1875	88	1822	36
AGCATGCTCTCCGAAACAGG	TSC1	580	663	1185	5320	369	1263	56	1253	48
AGCATTACATCATTATACAA	HIF1A	364	319	434	2	1	510	11	585	9
AGCATTGCGGCGCCACAGAG	GATA4	632	800	1165	15	5	1248	98	1288	156
AGCCACACTGTACTTCTGGG	IDH2	389	849	1303	29	15	1279	39	1371	138
AGCCACCAATTAATGACAGG	STAG1	331	567	1017	7	9	953	38	1040	43
AGCCAGATAACTTTCTCATG	CSNK1D	388	666	1359	31	8	1300	58	1251	23
AGCCCACGAACTGCCACCCA	EPHB4	598	641	1146	15	8	1214	198	1141	170
AGCCCACGAAGGACAATGCG	AFF1	450	640	1375	14	5	1451	77	1361	88
AGCCCATACCATCCAGTCTC	CBFB	649	642	1115	23	7	1261	67	1207	70
AGCCCATCTACAATAGCGAG	SF1	555	440	1023	19	0	904	25	944	66
AGCCCCAATATAGCTAGCAG	ERC1	425	569	1199	19	8	1172	242	1182	254
AGCCCCGGCCAACTTGCAAA	WEE1	578	623	1166	12	4	1286	147	1236	96
AGCCCGATGCGTGCCGATTA	NO_SITE_144	607	863	1455	13	6	1658	118	1532	81
AGCCCTAAAGGATCGCCGCA	CREBBP	520	714	1265	33	10	1241	135	1291	110
AGCCGCACAAGTGTACGGTG	GLI1	465	808	1816	208	108	1553	79	1480	59
AGCCGCACACCTCCTGACCA	AFF1	424	814	1427	16	10	1405	158	1434	381
AGCCGCACCTCTGGACACTG	PPP2R1A	336	682	1110	2	2	1108	24	1089	40
AGCCGCAGGAAACACATTCG	PLAUR	578	729	1936	191	45	1943	139	1999	75
AGCCGCTCGCACACCCTGAG	IRS2	477	921	1477	92	33	1475	96	1384	101
AGCCGGAGAACAACAAACCC	RXRB	402	475	1002	11	1	903	175	925	32
AGCCGGGTTGGAGTCGACAT	NR4A2	525	579	1168	127	19	1122	98	1245	63
AGCCGTCGATATCGGCGGTT	NO_SITE_145	522	810	1470	60	8	1455	46	1339	100
AGCCTCCATTGATCGAAGCT	ONE_INTERGENIC_SITE_146	498	682	1105	5	1	1117	135	1077	120
AGCCTCGTCGCGCCCAACTG	PSMB5	490	535	1367	7	0	1197	193	1231	121
AGCCTGACAACTTCCTCATG	CSNK1E	544	634	1257	16	4	1327	263	1317	50
AGCCTTAATAGCCCTCACAG	KDM6A	663	506	876	374	210	818	57	854	33
AGCCTTAGAACAGGCCCGAA	LTK	393	487	949	5	9	929	138	906	72
AGCCTTCACTCGTCCCTGAG	KIAA1549	583	1064	1564	35	7	1603	565	1509	350
AGCGAATGTCTCAAGCGCAT	BAX	481	407	540	28	16	517	2135	564	6926
AGCGAATGTTTAATACCTCG	CPT1A	491	685	1337	137	239	1442	72	1373	45
AGCGAGACTCTAGCGCACCA	DEPDC5	474	557	1296	28	9	1231	38	1306	13
AGCGCATCCCTTGTTGCAAG	GMPS	624	720	1153	9	1	1246	107	1361	72
AGCGCATCTCCCCTAGACGC	SPHK1	425	445	981	14	4	862	20	865	11
AGCGCCCAGGTACTCCACGT	ANPEP	575	226	742	1	0	701	12	684	29
AGCGCCCAGTTGGGCGACGG	PATZ1	612	759	1303	29	6	1317	36	1371	109
AGCGCGGCCACTTGACAAAG	RPL7A	368	438	938	12	0	819	2	778	0
AGCGGACGCCAATCGAACAA	LRRK2	374	784	1393	219	85	1376	196	1386	142
AGCGGAGTCCCAACTTTCAG	SIRT5	397	739	1482	62	13	1544	62	1685	105
AGCGGCACAATGCCGCTACG	AR	466	640	1042	62	12	1191	103	1161	75
AGCGGCTAAAATATCGCGCT	NO_SITE_147	446	316	659	28	1	688	18	646	10
AGCGGGTTTGCGAACAAGCG	ONE_INTERGENIC_SITE_148	388	1042	1663	147	74	1735	406	1735	348
AGCGGTGGGTCATACCTTGG	PAK4	582	834	1841	58	12	1881	61	1951	40
AGCGTAAGCCAATACTGATG	PIK3R1	385	765	1424	2	3	1524	116	1532	99
AGCGTATAACCGGCCGATCG	NO_SITE_149	548	897	1548	16	16	1426	126	1336	62
AGCGTCACGACGTTCGTATC	NO_SITE_150	643	637	970	5	6	972	32	920	168
AGCGTGGTCCCATCCGACAA	FGFR2	480	688	1507	24	5	1410	53	1393	51
AGCGTTAGAGTCCCTAATGG	CDK4	517	728	1455	11	1	1429	63	1490	96
AGCTACACGATCTGGGATGT	ARF1	459	884	1347	9	11	1333	77	1377	60
AGCTACCTACGGCAAAGGTG	XPC	379	774	1311	36	6	1216	43	1253	51
AGCTACGCCGCATTCGACCG	NO_SITE_151	617	848	1563	17	4	1480	82	1559	84
AGCTAGATTTACGCCGGTGG	ONE_INTERGENIC_SITE_152	504	912	1556	11	5	1540	108	1616	70
AGCTAGGGATTGAGTTGTGT	ABI1	541	723	1312	14	2	1249	19	1285	19
AGCTCACTGAGCTACAAGCC	PRKCSH	578	371	793	4	4	665	18	724	41
AGCTCCAGGTCACTCATGGG	MAML2	469	805	1568	14	10	1485	225	1541	563
AGCTCCCCATGGACACGCCG	HDAC7	353	723	1179	22	6	1239	110	1204	53
AGCTCCGAGATGGCCGTCCG	SIRT7	759	681	1186	15	9	1061	31	1074	13
AGCTCCTATAATCCCCCTCA	FUS	440	512	1159	35	128	1159	26	1238	71
AGCTCTAAAATTAAACATCG	PSMD13	613	449	880	10	1	767	14	763	6
AGCTCTACTACATCAGCTTG	TRIM24	638	1339	2271	47	16	2184	96	2158	160
AGCTCTGTGACTGGTCAATG	BMPR1A	418	824	1547	233	37	1460	97	1531	27
AGCTGAACTACAAATTGCCT	BUB1B	722	507	771	4	0	697	13	635	6
AGCTGACTACCTACACCACG	IGF2R	484	624	1127	8	3	1200	70	1117	126
AGCTGCCTTGAGATGTCGCA	PAX5	620	614	979	12	0	1028	25	1063	69
AGCTGCTCGCTACGCCGAAT	NO_SITE_153	618	828	1273	18	4	1426	72	1415	14
AGCTGGAACAGACAAACTAT	MYD88	368	535	984	20	3	838	402	855	152
AGCTGTACTAAAGTTACGGT	CREB1	504	415	704	5	3	637	15	629	8
AGCTGTACTGGCTACTCACA	MLLT11	528	937	1385	49	26	1254	40	1336	53
AGCTGTCCATCAATTCGCCA	EPHA7	762	585	957	107	2	1076	85	986	41
AGCTGTTGACGATCACAGCG	RPTOR	354	1009	1533	8	2	1458	35	1427	23
AGCTTACGACCACGTGCGCA	MAPK3	424	685	1374	20	5	1424	57	1403	20
AGCTTCCCATATACCACCAA	FOXO3	578	424	661	15	0	633	23	623	26
AGCTTGTGTTGCTTAACGCG	ONE_INTERGENIC_SITE_154	451	691	1329	27	7	1327	90	1338	73
AGCTTTGATCCAGTGACGTG	HDAC9	576	1019	1761	53	3	1677	1015	1673	475
AGGAAAATAAAATACCTGAT	RAB6A	452	387	671	2	1	683	30	655	17
AGGAAATCTAGAAACGTCAG	ABCC4	405	522	1160	63	12	1189	40	1190	19
AGGAACACAAGATACCTGGT	TARBP2	470	430	738	29	12	859	67	866	68
AGGAACACGCAGGCTACGAA	ONE_INTERGENIC_SITE_155	617	403	539	2	0	462	17	471	13
AGGAACAGAGCCCATAATCG	CBLB	508	576	1006	10	6	1134	39	1080	11
AGGAACAGCTAGAACACACC	HIP1	533	289	435	6	9	443	23	436	7
AGGAACTCGGCGAGTGACGA	ONE_INTERGENIC_SITE_156	382	680	1184	66	27	1201	743	1257	379
AGGAAGACAGTAATCCATGG	LRP2	567	914	1496	24	4	1410	72	1457	93
AGGAAGACCAAAAAAGACCT	DDIT3	501	469	842	15	2	781	41	858	28
AGGAAGATTATGATCGCTTG	RHOA	578	778	1428	17	6	1515	104	1409	39
AGGAAGTGACACTCACGGCA	COL1A1	561	678	1075	54	3	968	32	994	51
AGGAATAGTACTTACGTCTG	CREBBP	386	837	1462	27	9	1468	138	1527	60
AGGAATATTACCAATACTAA	FSCB	586	294	447	1	3	401	12	432	13
AGGAATGGTGCTGATCAGTG	BCORL1	506	1078	2212	284	13	2162	353	2143	218
AGGACACTCTGACTCCCCCT	SOX10	274	453	1091	23	12	929	74	981	11
AGGACCCGAGCACTGGCATA	CA2	374	844	1249	16	6	1537	121	1513	168
AGGACCCGATAGTTCGAACG	NO_SITE_157	606	705	1147	126	3	1172	1266	1282	1318
AGGACCTACGCAACCACGAG	ZNF668	519	718	1165	24	2	1199	197	1293	231
AGGACCTACTCGTGGCAGAG	PLD2	509	584	1246	30	8	1170	61	1149	26
AGGACGCGAAGCAGCACGAT	ONE_INTERGENIC_SITE_158	537	512	1203	228	164	1067	146	1142	148
AGGACGGTGAACGTTAGGCA	ONE_INTERGENIC_SITE_159	406	866	1579	104	63	1548	95	1584	38
AGGACTCACCGATCACTACG	KDM4B	457	486	862	18	9	939	765	891	929
AGGACTCCCCGGCCTACCCC	CDX1	574	434	815	6	2	854	54	784	37
AGGACTGCCTGATCGACAAG	RXRA	476	923	1522	6	3	1572	54	1602	10
AGGACTTGATTAGAGACCAA	BRAF	393	460	967	11	3	895	42	900	28
AGGAGAAGTAAAGAACGCTG	HDAC10	554	522	1187	16	5	877	39	870	24
AGGAGAGCTGTTTGACAGGG	CHEK2	659	1033	1426	61	25	1522	225	1640	566
AGGAGGCGGTCACCGTCGAG	PORCN	572	721	1419	8	3	1372	54	1428	30
AGGAGTGAATCAGCTTGGGG	PAX5	552	916	1583	13	13	1548	144	1601	67
AGGAGTTCTACAACCAGACA	SLC2A1	575	630	1071	6	5	1140	341	1197	270
AGGATACAACCCCAATGCAG	GLI1	696	458	645	23	5	592	19	562	11
AGGATACTATCACTTCCCAT	AHR	346	351	696	14	10	711	32	795	42
AGGATAGCATGGACATTACG	KNL1	592	587	1263	9	5	1178	21	1174	18
AGGATCGTACGTTCCGCATT	NO_SITE_160	568	739	1074	74	11	1141	48	1202	20
AGGATCGTTCTCTCTGTAAG	SGK3	563	1078	1696	19	9	1816	187	1695	152
AGGATGAGGACCGTTCGGAT	ONE_INTERGENIC_SITE_161	567	525	1198	16	2	1157	429	1044	299
AGGATGGAGAAGATCCCCAT	MYH1	442	613	1109	11	9	1139	60	1137	16
AGGATTCATTTCATTGCATG	MDM2	325	770	1500	10	5	1637	68	1594	40
AGGATTCGTAAGATGGCGGG	AKT3	538	1078	1509	30	10	1530	60	1529	37
AGGATTCGTAGAGTGTGCCT	KDM6A	659	462	861	10	4	822	31	835	24
AGGCACCTCTGGGTCCAACA	PRAME	631	478	892	11	83	898	84	880	57
AGGCAGGTCCACGATACTAG	FBXW7	466	652	1113	7	4	979	30	1012	32
AGGCAGTCAACACTCAACAG	ARID5B	393	377	799	12	3	723	11	692	8
AGGCCAGTGAATGGAGTCCG	RSPO3	423	791	1448	26	3	1612	65	1433	65
AGGCCCAAGAACTTCGGCAT	RPL7A	510	286	674	5	1	594	3	576	2
AGGCCCACCTCAGGTAGTCG	LMO1	501	600	1135	9	0	1131	143	1168	84
AGGCCCACTCTACGTCATTG	FGFR2	333	1124	1806	10	9	1535	154	1786	95
AGGCCCAGAACGGAGTGTCG	EPHA1	336	906	1453	11	5	1339	686	1309	51
AGGCCCCAGGTATAGAACAG	FCHSD1	365	678	1389	12	3	1322	82	1225	58
AGGCCTTTACAACATTGGCG	CHUK	533	671	1191	33	9	1145	218	1118	248
AGGCGACGAGGACGTAGTCG	PSMB2	531	593	1379	4	5	1317	20	1212	10
AGGCGACGGTCTCTCCCAGG	FASN	691	543	895	0	2	883	10	874	2
AGGCGACTATGACTCCATGA	CXCR4	563	689	1191	21	3	1056	70	1073	35
AGGCGATAGTCGGCCCGAAC	NO_SITE_162	341	457	932	12943	5196	918	78	887	96
AGGCGCCAAACCGACTACTA	ONE_INTERGENIC_SITE_163	514	550	1025	17	5	872	63	923	41
AGGCGCGCTTTACGTTCGAT	NO_SITE_164	610	681	1234	14	5	1177	116	1107	69
AGGCGCGGACACATGAACCG	EGFR	643	434	838	10	4	797	11	842	15
AGGCGGAGATGCCCGGCGCG	BCL2	561	787	1392	101	71	1346	41	1362	21
AGGCGGAGCGATGTCAGGAG	PIK3R1	442	526	1135	8	3	1095	1304	1125	30
AGGCGTTTCGACGCGAGGTA	NO_SITE_165	513	727	1395	9	4	1395	65	1376	60
AGGCTAAAGGAAACGCAAGA	MET	448	482	715	5	4	757	78	797	42
AGGCTACGGTTTGACCGGTG	ONE_INTERGENIC_SITE_166	528	1009	1543	12	6	1609	72	1683	65
AGGCTACTATCACCGAGACC	ONE_INTERGENIC_SITE_167	493	715	1005	8	6	1085	27	1018	54
AGGCTCACCGTCATCGATGG	CD79A	360	920	1512	41	5	1633	43	1631	39
AGGCTCCATTAGAACGTACA	ONE_INTERGENIC_SITE_168	502	825	1267	20	27	1237	131	1213	96
AGGCTGACCGTTTACGCTGA	ONE_INTERGENIC_SITE_169	501	808	1571	9	6	1464	72	1464	71
AGGCTGCAAACTGCCGACTC	PSMD1	420	489	962	13	11	1013	1731	1001	16094
AGGCTTGTCGTCGAACCGCA	CSNK1E	407	702	1226	401	96	1293	147	1362	101
AGGGATGAGCTTACTACAGG	LMO3	661	563	1197	10	2	1019	32	1036	27
AGGGCAACGAAATCGCGGTG	BCOR	764	1107	2050	288	255	1877	153	1862	201
AGGGCAGCACCAACTCGTCG	HNF4A	563	517	1078	122	20	989	97	1004	65
AGGGCAGCGTCCCCTTGACA	EHMT1	473	787	1397	50	23	1338	48	1485	29
AGGGCAGTCTCAAGGTACAG	TET2	468	654	1265	17	8	1170	32	1184	29
AGGGCATATGCGTTGATCAC	ACER1	633	800	1295	10	9	1297	31	1343	28
AGGGCGACAACGATCGAAGT	NO_SITE_170	489	598	963	256	220	917	32	928	30
AGGGCGTTACGGATGATGCA	JMJD7	628	829	1671	37	10	1726	165	1608	50
AGGGCTCTACCGAATCGTGG	ARHGAP26	382	833	1504	10	2	1562	110	1703	95
AGGGGAAGTGTTACAAATGG	RB1	574	850	1484	28	5	1592	87	1593	98
AGGGGAGCCTATCAAACGAG	VCP	737	669	1391	21	83	1200	48	1215	34
AGGGGCAGGCGGAGACCGTG	CDKN2B	516	884	1297	17	7	1356	222	1422	124
AGGGGCATTTGGTACAAGCA	NR4A2	533	672	1379	34	10	1449	75	1446	49
AGGGGGACATCACTTTCGAG	GOPC	522	947	1509	145	31	1603	149	1593	129
AGGGGGCCCGAATGCCAGCG	CDX1	717	987	1666	71	36	1606	88611	1653	74149
AGGGTAAATTCTGTATAGTG	KNL1	502	583	1189	14	3	1031	21	1007	36
AGGGTACAAGGACTCAGTGG	P2RX7	383	701	1399	19	1	1131	88	1263	74
AGGGTCAGGTGGACCACAGG	BCL2	685	829	1386	16	3	1220	13	1200	4
AGGGTCCCAGACATAAACCT	AFDN	365	583	1072	38	16	979	40	998	54
AGGGTGTCATGCCAAACTTG	VCP	625	916	1898	20	7	1805	350	1832	87
AGGGTTGAGGGGGATCGCAT	ONE_INTERGENIC_SITE_171	512	622	1182	24	3	1242	57	1210	25
AGGTAACGAGCTCTCGTGAC	ONE_INTERGENIC_SITE_172	336	543	911	19	21	945	66	938	37
AGGTACTCACAGACACACGC	NPRL3	533	335	380	0	1	335	359	354	15
AGGTAGAAATAACCGCACCT	MED14	483	319	748	1	1	657	6	688	3
AGGTAGAGCTGATGTCGGAC	TGFBR2	568	597	944	10	6	1044	35	936	58
AGGTATCACACTTATTGCTG	WRN	357	945	1753	12	20	1655	175	1645	177
AGGTCAACTGTCTCAAAGGG	PLK3	382	635	1402	4	11	1339	89	1366	63
AGGTCACCTTTATGTTAGGG	PLD2	650	774	1037	17	5	996	61	954	26
AGGTCATAGCCGGTCGTGTG	ONE_INTERGENIC_SITE_173	480	954	1708	36	59	1559	64	1620	31
AGGTCATCCCGGCCCCCCCG	CDKN1A	572	506	1045	55	9	962	52	988	44
AGGTCCGGAGAACACGTCCG	ZNF217	698	1043	1610	61	17	1581	132	1635	177
AGGTCTCGGAAACGCTCCAC	FHIT	400	424	836	2	5	910	74	907	46
AGGTCTGTGAGTAAGTGACG	CDK12	482	857	1367	10	5	1409	66	1454	68
AGGTCTTAATGCACCGACGA	ARFGAP3	421	589	1137	8	3	1137	53	1214	36
AGGTGAAAATCACGTCCCTG	FANCL	416	791	1628	40	9	1775	69	1678	86
AGGTGACAGAACAGGAGTGG	CLTB	475	958	1719	53	21	1735	54	1726	83
AGGTGACGTGGTATTGCTGT	CARS	422	743	1443	16	4	1389	1077	1314	1142
AGGTGAGTATGGGGGCATCG	CERS1	378	1051	1697	22	5	1652	57	1716	202
AGGTGCATGATCGTCCACCA	MYB	496	631	1239	98	3	1117	44	1229	53
AGGTGCCACCATTAACACAG	NOTCH2	589	580	997	7	2	904	60	895	87
AGGTGGAAAGGTCGTGATGG	SLITRK6	445	898	1704	9	3	1574	176	1616	130
AGGTGTCCAAGAGTTGAGCA	INTS4	405	564	1041	3	1	1022	31	1113	16
AGGTGTGGATGTGTATGACC	ERCC6	686	604	1448	21	5	1486	76	1485	80
AGGTTAATCCAGCATCTATG	BUB1	592	798	1430	966	579	1189	51	1238	34
AGGTTCAGGGTCAAAATCCG	PIK3CG	513	632	1279	13	0	1201	50	1143	45
AGTAACCCTATTGAGAGCAG	ATIC	511	724	1276	23	2	1276	36	1276	14
AGTAACCGCGATACGTCGAT	NO_SITE_174	416	546	1303	17	5	1257	70	1321	29
AGTAATAGGGTGAGTCTCCG	APH1A	443	772	1392	294	2665	1359	97	1413	110
AGTACACCAAGTATCACGAG	NF1	739	638	931	142	1	1298	580	1191	1499
AGTACCAGTCTGGCTACCTG	LYPLA1	593	760	1544	15	3	1403	78	1460	78
AGTAGCGTCCCATCCGCCTG	CUBN	665	921	1434	50	11	1563	102	1460	67
AGTAGGATGTTAGCCGAAAG	PKHD1	553	807	1365	42	13	1372	91	1267	125
AGTAGGCGTACGAGTCCCGG	PRDM1	626	568	1171	21	4	1045	52	1080	14
AGTAGTTCTGAACAGAAAAG	SGK3	559	979	1540	36	16	1422	51	1407	76
AGTATAAGCGCTCGCCGTAC	NO_SITE_175	540	816	1162	81	19	1324	116	1300	38
AGTATAGTATCGTCCGCGAT	NO_SITE_176	512	611	1320	16	10	1322	173	1271	285
AGTATCGAGCCAGCAACTCA	CUL1	530	751	1395	18	5	1378	36	1382	41
AGTATGGAGATGTGTTGGTG	CYP3A4	554	960	1649	59	4	1686	88	1740	46
AGTATTGTCTCATCAGCACG	PAX5	401	872	1439	20	12	1408	693	1377	1167
AGTCAAGCAACTGCTACGTG	KNL1	340	633	1308	2	2	1242	48	1260	31
AGTCACTACAGCTCCCGATT	CYP19A1	558	538	947	17	2	861	71	844	28
AGTCACTTGGGTATGTGTCG	CRLF2	557	942	1620	97	37	1693	54	1633	56
AGTCAGATATTTGTAGTCCC	PDCD1LG2	633	802	1339	20	10	1293	39	1333	25
AGTCATGGCCCGAACGACCT	ONE_INTERGENIC_SITE_177	478	611	1158	17	2	1122	31	1073	40
AGTCCAACCTGATTGTGGTG	JAK3	575	1269	2172	23	15	2200	518	2185	289
AGTCCACAGAGAAATACGGC	CDH20	540	324	525	5	5	608	33	646	32
AGTCCACGAATGGTTCCTGA	FANCM	518	554	1142	8	2	914	12	892	31
AGTCCACTTCACCACAGACG	CYP17A1	389	607	1124	12	1	1201	88	1219	39
AGTCCAGGCACTATCAGCAG	PIK3CG	423	614	1236	44	6	1240	57	1285	45
AGTCCAGGGGGGATGACTGT	SF1	572	530	1233	16	0	1149	13	1143	6
AGTCCCCACCAAGATGATAG	RAC1	771	8	23	0	0	20	0	27	0
AGTCCGTCTGAAAGCCGATG	DPYD	454	919	1603	61	6	1535	91	1454	78
AGTCCGTTCTAATCGCGTAG	NO_SITE_178	455	925	1510	24	3	1428	2727	1405	2076
AGTCCTAACGAACGGCTCGC	ONE_INTERGENIC_SITE_179	599	547	1113	6	5	1183	115	1264	194
AGTCCTTTCGTAGCCCGAAG	JAK3	655	856	1419	21	7	1460	93	1457	126
AGTCGCCTCAAACTGGACAA	HDAC7	566	697	1364	105	82	1341	318196	1445	127401
AGTCGGTCCACGTATCGATT	NO_SITE_180	549	799	1557	8	5	1535	79	1627	76
AGTCGTACGCTCATCGGACC	NO_SITE_181	417	591	1040	11	5	1088	138	1075	146
AGTCTAAGCAAATCACATGG	PRKN	415	628	1085	24	6	1018	91	957	18
AGTCTCAGTGCCCTTACCGT	NPM1	586	285	747	7	0	611	2	680	0
AGTCTCTACTTCTGCCTATG	INSL6	550	1155	1706	62	18	1638	39	1647	41
AGTCTGACAATCCTTCACTG	PHLPP2	401	570	1147	26	28	965	26	1031	162
AGTCTGCATCCGGATATGGC	IL12RB1	511	489	926	37	8	1016	285	987	145
AGTCTTGGTACCCATACGAA	CYP17A1	451	422	908	6	3	855	88	918	51
AGTCTTGTGAACCTCTAGCA	KIF11	446	448	1061	6	2	852	6	896	28
AGTGAAAACCATAACGTGAA	SPTLC3	654	633	987	5	7	1023	133	1110	55
AGTGAAGCGCACCAGCAGAG	RHOH	456	719	1114	13	7	1309	59	1383	39
AGTGACACCAGGCCTAAATG	PHF6	511	794	1426	967	44	1435	244	1344	100
AGTGACGGATCCAAGACTGG	PDGFRB	584	796	1406	5	1	1272	22	1254	27
AGTGACTGCACGTCTTATGC	FAS	544	447	866	3	3	898	166	886	176
AGTGAGAAATTGTGCTCCGA	GUCY1A2	255	783	1246	14	11	1160	325	1158	38
AGTGAGCATGTCATACATCA	RPS6KB2	516	586	959	5	0	865	28	871	24
AGTGATATGACCATCAACGA	NEGR1	365	371	747	4	3	811	20	847	18
AGTGATCTTGCTTCACACCA	ESR2	662	650	1117	26	9	1038	58	933	26
AGTGATGACCCCATACGTCA	CCR4	412	544	948	18	0	958	56	1098	46
AGTGCAAGTCATCACTCATG	EHMT2	508	778	1694	16	3	1582	27	1474	13
AGTGCAGCTGGTGTCGCCAA	TARBP2	399	646	1358	26	16	1333	38	1288	40
AGTGCATCACCATCCCCAGG	SMAD3	602	665	1248	16	8	1115	162	1188	36
AGTGCGCGTATAGAGTAGTA	ONE_INTERGENIC_SITE_182	436	824	1277	25	2	1345	31	1427	63
AGTGGAAACTGCGCGAAGAA	SPTLC3	467	753	1479	32	8	1485	42	1531	252
AGTGGAAAGATCAAAGACGC	ERBIN	498	523	770	2	3	752	18	757	12
AGTGGACCACTGTCATCGAG	AKT2	474	835	1413	3252	488	1578	53	1572	102
AGTGGAGATGAGTATTCCAA	CD37	535	737	1508	17	7	1414	546	1447	425
AGTGGATGAGTACGGAGCCA	ERCC3	455	993	1304	17	6	1393	126	1374	90
AGTGGCATCAATGCCACAAG	BRD2	519	1244	1813	27	3	1690	120	1761	74
AGTGGCTAAACAGTTGGCAT	JAK2	535	677	1228	8	0	1149	176	1061	102
AGTGGGAGTCTATCAGAGCA	RHPN2	607	901	1567	15	5	1281	92	1260	199
AGTGGGGTCACCGTGAACCG	RECQL4	495	935	1474	81	84	1350	124	1440	333
AGTGGTACGAGATCTACGAC	PIK3CG	496	307	508	7	3	540	32	506	23
AGTGGTCGACGTCTTCGACA	PPP3R2	374	711	1174	8	4	1270	49	1272	148
AGTGGTGCTTTGATATTCAG	SEC31A	430	1057	1668	58	10	1871	95	1763	188
AGTGGTTCATGTCGTCCAAC	ID3	389	443	907	7	6	794	30	815	32
AGTGTACCCTAACTAGCCGG	HIF1A	566	722	1635	17866	4550	1511	167	1484	82
AGTGTAGTGCAGCTCATCTG	RPN1	468	719	1602	27	3	1511	25	1435	14
AGTGTCATTGGGGTAACCAT	MAGI1	453	611	1127	85	23	1005	18	1050	16
AGTGTCCACTTGGTGCAAGG	PTCH1	431	943	1578	10	6	1466	102	1507	134
AGTGTCCAGGATTTGTCCGG	ARAF	525	788	1486	63	41	1470	155	1452	154
AGTGTCGCTTATAGCGCGTT	NO_SITE_183	530	617	1127	24	9	1042	112	1079	202
AGTGTCTGAGACTTACAAAG	MYH2	392	565	1004	1222	5	977	57	1044	50
AGTGTGCCAAACATACCAGT	MAP2K4	267	370	692	9	0	639	46	596	26
AGTGTGCGTCAGCACCCTCG	TMPRSS2	553	769	1350	33	14	1334	78	1359	95
AGTGTGGTAGTGACCCCCCG	CERK	443	1046	1881	51	23	1689	117	1874	41
AGTGTGTCAATCATTACCGG	KDM5A	441	751	1300	29	9	1222	108	1269	264
AGTGTGTGGATCTCTTAGTG	DNMT3A	632	1068	2172	76	30	2010	753	2024	536
AGTGTGTGGTGGTGGAAGAC	RAC1	487	697	1133	17	6	999	52	1083	17
AGTGTTCACACACCAGCACG	EPCAM	639	647	1394	34	7	1402	50	1487	42
AGTGTTGCTCGAGTAATCCA	CARS	577	627	1065	6	5	1042	16	992	51
AGTGTTTAGAATCTCCAGTG	CSNK1A1	393	1199	1833	879740	696008	1827	325	1919	366
AGTTAAAAAGAACGGCATTG	CASP8AP2	730	639	1340	20	6	1204	36	1225	44
AGTTAACCTTCTAAATAGCC	TTK	631	327	571	3	1	540	35	551	19
AGTTAACTGTACCGCGCATT	NO_SITE_184	372	825	1106	689042	503375	1038	299	1091	364
AGTTAATGGAGTAACTCCAG	KDM5B	699	489	1055	17	5	983	35	1075	14
AGTTAGCTGAAGAACTCTGG	SIX4	527	666	1200	28	4	1235	42	1294	67
AGTTATACTGAAGTCCACCT	TNFAIP3	422	586	769	13	15	751	29	885	30
AGTTCAAGTTGAAACAAATG	IDH1	523	920	1442	22	4	1514	70	1523	70
AGTTCAGATGTCGATCAACT	CDK6	441	469	988	4	1	888	20	855	41
AGTTCATTCACACAAAGCTG	MAGI1	382	695	1474	22	24	1535	398	1416	221
AGTTCCCATAATACCCACGG	WRN	650	633	882	6	0	842	24	888	17
AGTTCCTACAGGTAAAAAGC	SUZ12	590	325	599	95	9	505	5820	553	26991
AGTTCGACCATATGTGCACA	SF3B1	626	718	1375	6	2	1250	134	1243	35
AGTTCGTGACCGAGGTTGTG	TP53	416	1379	2133	656	245	2519	919	2460	960
AGTTCGTGTGCGGAGACAGG	IGF1	552	867	1653	17	3	1673	98	1630	69
AGTTCTACTACAGACCCCCG	CDKN1B	442	813	1173	52	42	1228	149	1217	74
AGTTGCACATGAGAAAGCGT	TSHR	457	447	796	26	6	765	40	722	60
AGTTGCCTAAACACTCGCTG	INSR	20	455	849	26	7	810	206	796	75
AGTTGGCAATCCTCTCTCTG	TOP1	685	438	1144	3	2	882	6	855	10
AGTTGGGATCATGTTACTCA	FANCI	562	582	1191	17	27	1053	75	1121	36
AGTTGGGGAAGTCTCTCCGT	RORA	530	467	914	3	4	803	16	886	29
AGTTTAACACACTCTACCAC	PTGS2	526	214	418	19	2	362	48	407	17
AGTTTACGATATCACAAGAT	RAB6A	449	498	928	29	3	918	20	954	49
AGTTTACTCTCCAAAGCTCG	WEE1	432	713	1515	18	22	1313	46	1424	14
AGTTTCTTCCTGCTAGACGG	PI4KB	364	530	1128	2	1	1057	31	1101	20
AGTTTGAACTGAGGTACCGG	BCL2L1	438	588	1180	1	4	1160	51	1151	73
AGTTTGACACAGAATCCCAA	MAGI3	548	351	504	4	4	417	18	460	13
AGTTTGAGACTTATCTCCGG	XPC	297	623	1133	59	36	986	34	1081	52
ATAAAGAATTTATGTCTCCA	FANCM	433	410	935	17	3	851	31	918	26
ATAAAGATAAAGCTCCTCCC	LYPLA1	639	547	782	30	10	760	49	783	262
ATAAATATCTCCACTCACAG	TET1	699	324	549	4	5	484	95	494	78
ATAAATTCGGTCCATCATGA	FLCN	590	696	1229	16	6	1146	24	1091	16
ATAACCACAGGAAGTCGACT	CLTC	712	361	776	9	6	608	15	686	14
ATAACCCAAATAAAACTAAC	EED	374	240	300	15	11	298	1626	303	66649
ATAACGAATTCGAACGCGTA	NO_SITE_185	534	819	1444	304	120	1539	91	1582	71
ATAACGAGCTCCACCGTGCA	ONE_INTERGENIC_SITE_186	473	672	1334	12	13	1273	41	1315	79
ATAACGTAGTACGCGCACGG	NO_SITE_187	432	647	1268	16	8	1196	128	1196	159
ATAAGCCGCTACGCGTCGAT	NO_SITE_188	408	645	1044	114	28	993	10508	936	10105
ATAAGCGGTTGGGAAATCGT	MYBL1	602	442	733	7	0	751	5398	795	83
ATAAGTTTACCACCTCGCCG	ARID5B	379	441	1018	15	2	807	20	780	5
ATAATCCGAACGGTCGTAGT	NO_SITE_189	7	637	838	11	5	861	72	858	145
ATAATGAGGCTTGATGACAC	DDX6	393	245	575	1	0	442	8	499	5
ATAATGCATGGTCAGAACAC	XIAP	403	334	712	45	10	702	32	757	24
ATAATGGCCGAACTGTTGAC	MAPK14	483	550	920	6	1	1000	233	980	60
ATAATGGGATCGTTCCGACC	SETD2	695	459	973	29	7	918	100	915	191
ATAATGTAGCATATGCTCGA	RAD51	307	439	806	7	1	682	8	778	22
ATACAACAAGGCATAATCGA	FANCM	530	284	584	1	2	454	11	492	3
ATACAACAGCTGTAAATCAT	ACER3	699	421	635	1	1	763	64	719	6
ATACAACGTCCAGACGTACA	LRP2	602	482	1009	13	5	1046	35	1015	92
ATACAAGCTTCTAACTTCAG	FANCI	434	489	963	11	2	867	21	873	7
ATACAAGGAACCTCTACATG	SPTLC2	587	753	1305	31	7	1193	45	1127	21
ATACAGCTTGTGCCACTGTG	CA7	534	992	1777	16	2	1897	78	1857	94
ATACCAGTACTTGACGATAG	SUFU	367	735	1327	23	3	1310	377	1376	462
ATACCCACAACACTGTCCGA	PPP3CC	640	406	577	5	1	653	31	643	74
ATACCCGAAACAGCCGAAAG	ONE_INTERGENIC_SITE_190	550	569	962	15	5	1044	94	1023	34
ATACCTAGATTCTACCATCA	RAD51	523	298	565	7	1	492	0	455	5
ATACCTTGACATAAATCACA	GSK3B	574	303	457	6	2	342	9	393	11
ATACGGTACCCATTCCCATG	IL12RB1	418	886	1354	17	14	1305	538	1312	356
ATACGTAAACGCCATGACTC	ONE_INTERGENIC_SITE_191	582	532	879	16	8	1054	318	1074	583
ATACGTTTGTCGCCGTAATA	NO_SITE_192	598	1005	1362	30	11	1448	224	1420	63
ATACTAAATTCGCGCGATCC	NO_SITE_193	593	475	878	16	6	1018	422	1042	309
ATACTCAAAAACTTACCACC	EWSR1	719	278	362	1	1	328	16	326	14
ATACTCACATAAAGAGTGAT	HSP90AB1	460	523	1134	15	1	1079	187	1107	146
ATACTCATGAAACTAACCTG	GUCY2C	449	513	908	20	15	880	46	875	55
ATACTGCAAAGCATCTGCTG	INTS4	736	640	1287	9231	2867	1189	103	1286	71
ATACTGCAGCACATTTGATG	PIK3C2B	586	739	1358	89	18	1354	333	1320	66
ATACTTACAATGTAGTACTG	MED14	509	457	1000	10	1	816	67	890	50
ATACTTAGACTGGACAGCAT	MSN	559	520	812	8	3	750	39	806	61
ATACTTTGAGAATCGTCACG	ITK	567	717	1577	147	48	1456	52	1579	45
ATAGAAACGACTGTGAACCG	PSMD13	555	451	1003	2	8	782	31	928	3
ATAGAATTGATACTAACTGG	FBXW7	543	544	744	0	0	708	49	666	2
ATAGATGTGACCTAAACTGT	PPARG	592	590	1219	13	7	1227	54	1318	43
ATAGCAGTAGGATCCTGCAA	PSMD2	588	577	1116	4	0	901	33	907	1
ATAGCCTTGTCAGATAAGGA	SIRT1	613	625	1212	84	15	1183	61	1229	52
ATAGCTGCGTAACTGTCTGT	CLTA	460	685	1329	17	11	1255	5171	1301	103
ATAGCTGGTACATCTGAGTG	CUL4A	606	847	1283	10	3	1524	56	1507	57
ATAGCTGGTTCATCAATAGG	NBN	514	723	1460	9	6	1388	97	1445	71
ATAGGTACTGGGATATACAC	ZMYM2	330	359	482	1	0	573	17	612	40
ATAGGTGAAGATTTCTCGGT	NR1D1	373	507	947	6255	2212	1078	85	1003	72
ATAGTCAAACAGCATGAGGT	PIK3CD	496	543	1151	5	1	972	6	1035	23
ATAGTCGAGTCAACGAACCG	ONE_INTERGENIC_SITE_194	439	658	1064	21	10	1101	70	1027	95
ATAGTCGCTCTCTAAGCCAT	SCARB1	489	715	1343	9	5	1222	27	1185	20
ATAGTGGCTACTCTCAAAAG	DDB1	408	602	1039	4	0	1000	10	970	22
ATATACTGGTGAACTCGGGG	KLF5	353	458	908	23	3	922	448	873	153
ATATATAGTACAAGACCTCA	MAPK1	646	308	600	5	0	532	14	566	8
ATATATTGGTCTAAGAGATG	ARG2	474	883	1357	42	17	1382	175	1326	197
ATATCACGTCCATAACGGAG	EXT1	305	448	794	190	42	783	15	789	6
ATATCATCATAGGACGCTCG	KDM4A	553	687	1474	11	10	1504	241	1550	177
ATATCGAATTAACGCGTCTA	NO_SITE_195	557	780	1459	16	3	1427	127	1408	126
ATATCGTTCCGATACGTCTA	NO_SITE_196	529	774	1544	38	21	1359	88	1439	103
ATATCTATGGAGTATGTCTG	RHEB	590	1078	1858	44	9	1742	44	1733	68
ATATCTGAAGTTTCCAACTG	JAK2	575	811	1432	283	45	1214	20	1255	17
ATATGATAGACATATTCCCC	CYP17A1	573	359	614	8	2	524	11	562	11
ATATGGGTGTCTCCAATGTG	PTK2	492	767	1536	2	5	1491	30	1387	45
ATATTATGAATTAAACCAGA	SMAD2	492	311	434	1	0	438	98	474	23
ATATTGCGAATACTGTCAAG	ZMYM2	408	451	890	8	0	930	36	925	16
ATATTGTCAGCATAGTCCAA	PRPF8	814	424	801	15	5	661	9	684	0
ATATTTATTTGGAATACACG	AXIN1	350	476	744	9	2	738	98	697	78
ATCAAAAACAATGTACTTGG	RAB6A	648	321	531	4	1	504	17	514	13
ATCAAAAACCTTCACCACTC	DDIT3	501	228	412	1	1	386	18	420	4
ATCAACGACCGGCGTTTCGC	NO_SITE_197	449	163	291	11	1	223	30	226	19
ATCAACGTACGTCGCACGAG	NO_SITE_198	501	790	1335	28	6	1239	98	1212	68
ATCAAGAAGACAATCAACAC	SLC34A2	422	191	342	66	16	343	10	314	2
ATCAATAGGTTCCAATGCAA	RAD21	524	354	578	9	1	591	8	556	3
ATCACAAAGCCAATCAGCAA	KIT	480	278	516	8	1	496	35	504	26
ATCACCAGTAAACCTCGTCG	ONE_INTERGENIC_SITE_199	554	537	994	19	14	804	19	818	93
ATCACCTACATGCCGGACTG	FLT1	526	994	1475	262	66	1519	94	1508	46
ATCACGAGTTCACGGTACCG	WAS	567	845	1537	23	6	1692	131	1620	155
ATCACTAGGGACATCAACAA	ARG1	363	322	542	7	1	551	38	596	1
ATCACTATGCCGGTTCGACG	NO_SITE_200	680	607	1238	13	6	1320	67	1387	55
ATCAGATGACAATGAGTCAA	SS18	480	604	1142	41	5	1215	107	1192	129
ATCAGCAATGACTGACTGAA	NFE2L2	603	415	949	3	4	876	72	892	89
ATCAGCGTACTATCGCGCTT	NO_SITE_201	434	628	1223	20	2	1233	46	1223	21
ATCAGCGTCGAATGGCTCAA	FLT4	406	876	1357	51	23	1238	54	1316	20
ATCAGGATCATCATCACCTG	CRBN	617	794	1293	67	11	1216	71	1193	46
ATCATAAACATCTCTAACTG	FNTA	503	414	628	1	1	563	10	544	1
ATCATAAAGGGCTACAAACA	FYN	352	529	902	30	3	827	34	886	59
ATCATACAGACAGCGCAGTG	KDM4A	587	706	1281	7	3	1314	79	1302	59
ATCATACGGCGCAACGTACC	NO_SITE_202	788	697	986	11	3	1123	71	1135	49
ATCATCAAACACAACCCTGC	CA3	602	316	382	0	0	353	8	353	5
ATCATCATCTAGCTCCCGGG	IKBKE	500	497	883	8	2	874	23	866	61
ATCATCGACGTATATCGACG	NO_SITE_203	387	666	1209	13	3	1201	35	1170	19
ATCATGGAATTGTATCCCTA	PTK2B	839	662	1040	38	6	1196	62	1187	60
ATCATTAAAACGCTCCGCTG	ONE_INTERGENIC_SITE_204	523	569	1149	110	77	1098	313505	1028	123651
ATCCAAGGACCATACCTGCT	UCHL5	520	568	1029	21	2	1112	17	1088	6
ATCCACACTCTATGTGCCTG	MSH6	401	851	1539	9	7	1366	2604	1412	2110
ATCCATCTATCCAACCAATG	STEAP1	575	516	829	12	27	793	74	877	14
ATCCATGGAAACTGTACCGG	NOTCH2	465	608	1189	45	8	1262	43	1081	25
ATCCCAATGGCACTCATATG	CAV1	756	738	1196	9	7	1280	50	1314	57
ATCCCACTGGACCAAAAGAC	CYP3A4	458	462	690	22	7	648	148	761	363
ATCCCACTTTGAAAGATCAT	STAG2	422	512	843	11	2	902	43	852	21
ATCCCTTCAGTCTTACCCAT	RUNX1T1	356	471	704	18	1	735	16	761	6
ATCCGAAAACTTCCAGACCA	EGFR	382	396	828	0	0	763	5	771	0
ATCCGAACGATAACGTACGT	NO_SITE_205	349	597	1043	23041	5528	1031	73	974	95
ATCCGACGGAATCGTCCGTA	NO_SITE_206	609	812	1301	19	13	1354	62	1390	16
ATCCGCGTGCACTTCCAGGC	SOCS1	472	307	690	6	0	561	45	581	9
ATCCGCTTAGAATGGAACAA	PDE5A	617	700	1201	16	9	1156	33	1261	41
ATCCGGTAATACGGCGCTTG	NO_SITE_207	574	1032	1648	18	4	1630	138	1699	150
ATCCGTTGGAAGGAACCGGG	CIC	454	683	1339	49	2	1588	44	1527	41
ATCCTGGTAAACCCGCGCGG	SPHK1	526	472	773	269	7	868	17	859	8
ATCCTTAATGGATTAAATGT	SIX4	482	868	1212	6	9	1133	52	1059	20
ATCGATCGTTCAATCGAGCG	NO_SITE_208	512	657	1175	29	7	1080	31	1038	28
ATCGATGGAGAGACTACGGC	GATA6	585	371	738	2	0	714	49	708	37
ATCGCTTACGTATCGTAACG	NO_SITE_209	526	811	1517	20	8	1456	88	1465	147
ATCGGCATCTATGTGGCTAG	CASP6	612	724	1288	31	4	1283	749	1367	1234
ATCGGCTATCGTAACGCGAC	NO_SITE_210	494	359	631	32	286	599	0	567	11
ATCGGTCAGATACGGAACCG	MAP3K8	595	863	1518	29	5	1584	76	1562	93
ATCGTCCGTTAAACAGAGAG	ZRSR2	424	837	1400	26	33	1269	41	1272	13
ATCGTCTAACCACCTCGACA	ONE_INTERGENIC_SITE_211	574	443	719	9	3	700	12	712	9
ATCGTCTACTGCCACAGACG	RECQL4	438	539	1201	14	4	1059	13	1194	12
ATCGTGGTGGCAAACAACAC	ABCB1	480	487	847	65	19	763	20	828	20
ATCGTGTACATCCACGGAGG	NCEH1	460	663	1449	9	14	1433	90	1400	48
ATCTAATCGATTGCGAGTGG	ONE_INTERGENIC_SITE_212	528	937	1516	15	3	1666	72	1647	48
ATCTCAGCGTGAACTGACAG	PTPN13	419	581	1047	9	0	1029	126	1025	44
ATCTCCACTATCTTTCACCG	PDGFRA	336	504	809	263	6	795	51	749	40
ATCTCCAGGTGAATTAGCTG	MAP2K1	479	687	1300	104	8	1264	72	1357	57
ATCTCTCGTATAGCAGTACT	CDK2	546	464	1055	24	4	1002	22	998	27
ATCTCTTGCTAAGACCGTCG	RNF213	614	548	1279	9	2	1248	87	1244	60
ATCTGACGTAACCTTCCCAA	IL6ST	608	368	700	2	0	731	50	836	15
ATCTGTACAACTCATATGGA	IL6ST	337	613	1193	43	3	1283	43	1265	13
ATCTGTAGAGTCATTACCAA	MSH6	481	416	712	7	2	700	51	627	17
ATCTGTTACGCGTCGCGACT	NO_SITE_213	432	686	958	27	12	989	58	975	63
ATCTTCCTGAGCTACGGCAA	CD79A	445	689	1390	43	11	1253	46	1345	18
ATCTTGACGATAATGAGAGA	PRKAR1A	562	553	1151	11	2	1066	11	1029	30
ATCTTTCTCAGGATTAAACC	CSNK1A1	399	352	450	3	2	424	24	415	2
ATCTTTGTAGAGCATGTACG	RRM1	427	564	1170	3	1	910	1	954	3
ATGAAACAGAAATTGAACTG	ATR	518	316	761	0	0	788	10	809	10
ATGAACCACAGCATGGACGC	SMAD3	433	552	974	1366	1115	985	110	1081	77
ATGAAGTAGTGACACACAGT	SIRT2	427	401	712	10	6	750	29	813	34
ATGAAGTCTCGTTGAAACTG	FBXW7	505	660	1158	11	9	1184	44	1153	46
ATGAATCCTCCGTCGAATGT	ONE_INTERGENIC_SITE_214	333	584	1205	66	22	1064	41	1106	53
ATGAATTATGCGGACGCGAG	NO_SITE_215	555	617	994	13	10	982	113	1152	224
ATGACCCCATCTAATTGCGG	ONE_INTERGENIC_SITE_216	637	496	956	84	13	1136	73	1045	147
ATGACGCGATGTCCGAACAC	BIRC2	537	444	899	8	5	662	18	776	8
ATGACTCTGGAAATCCGTGA	SDHA	735	489	796	9	0	734	4	759	4
ATGACTGAAGTGGATAAACT	ARG1	580	429	732	11	3	676	15	629	19
ATGACTGGATCAGCGCAGTA	UCHL5	437	682	1262	6	2	1318	46	1288	24
ATGAGAGAGATTATCGAGAT	CLK4	410	631	1102	132	39	1024	769	914	35
ATGAGATAAGGCTGCACGAC	MGMT	618	383	433	8	7	510	24	472	90
ATGAGCCGCATTTATCACTG	GMPS	579	696	1301	6	0	1298	16	1208	9
ATGAGCTTGATCCATTAACA	FANCB	569	468	958	4	2	1020	356	958	14
ATGAGGTACAACCCATCTGA	TNF	388	621	1020	21	25	799	162	877	215
ATGAGTATGACTTTGAACGT	BTK	468	483	768	7	0	901	41	878	44
ATGAGTCGGATAACTTTCAG	RNF213	545	342	709	6	6	719	146	678	104
ATGATCAACAACGGCCACAC	CA6	403	483	748	20	0	869	100	867	44
ATGATGAGAACAAAGAAAAG	SKP1	605	441	804	3	0	735	19	767	103
ATGATGATGAGCTTGAGCCC	ACSL6	435	475	926	24	2	855	37	865	21
ATGATGCGGAAAAATCACAA	PSMD2	427	312	458	17	1	363	2	405	28
ATGATGGGTCAAGTTAACCA	SS18	605	483	1108	24	7	987	406	938	164
ATGATGTTTCAGCTTCTCCG	CDK6	495	409	905	4	0	799	23	787	6
ATGATTGGGAGATACCTGAT	BRAF	403	564	1015	10	2	1040	16	994	24
ATGCAAACGAGCTTGTCAGA	TASP1	656	786	1293	128	22	1359	74	1387	110
ATGCAAAGAATTATCATGCC	FNTA	492	380	593	4	1	592	47	543	48
ATGCAAATGAGACAACGGAA	KDM5A	622	513	769	38	5	643	21	684	8
ATGCAACGACGATTGTAGCA	LRP1B	560	587	1103	42	19	1080	63	1059	22
ATGCAATGACTCGAGCTCAG	CTNNB1	499	655	1187	36	6	1131	104	1092	88
ATGCAGACAGATAGACCTTG	TRIM33	350	805	1697	129	6	1438	33	1537	67
ATGCAGCATACCTGTCCCGG	FGFR4	495	579	1111	17	6	980	27	1030	11
ATGCAGCCAATTACACAGTG	FNTA	464	421	1068	0	1	861	1	905	1
ATGCAGCTCTCGACTACAAG	SRGAP3	782	582	911	88	9	789	64	876	38
ATGCAGCTGACAATAAACAG	TOP2B	563	550	824	6	2	879	60	809	27
ATGCAGCTGTCGAAATGAAG	DBN1	664	624	1024	30	11	932	20	975	18
ATGCAGGATCACTGTCAGCG	HRH2	534	743	1159	22	9	1132	63	1136	60
ATGCCAACATGGAGTGCACA	CERS5	365	685	1163	27	7	1203	64	1255	53
ATGCCCACCATCACGCCCTG	ACTB	401	722	1229	43	35	1110	48	1046	21
ATGCCGGATCGCGCAACTAA	NO_SITE_217	503	622	1218	17	3	1187	62	1156	72
ATGCGACCATCGGGCGATAT	NO_SITE_218	660	675	993	10	5	1105	259	1123	279
ATGCGAGGTCCAATAGGTAC	ONE_INTERGENIC_SITE_219	491	591	1032	8	8	953	18	975	18
ATGCGATCGGACATCGCGTA	NO_SITE_220	460	607	996	2	2	939	31	988	14
ATGCGCGATACCGTCTATAC	NO_SITE_221	543	416	719	21	6	716	91	738	50
ATGCGCTGCGCGCGAATAAT	NO_SITE_222	439	721	1124	18	5	1079	80	1011	187
ATGCGGATCAAACCTCATCA	VEGFA	499	552	981	26	7	921	30	858	19
ATGCGTATTAGCTACCGGAT	ONE_INTERGENIC_SITE_223	373	523	957	13	0	980	231	998	1685
ATGCTAATTAAAGTGAAGGT	NEDD8	511	444	861	7	3	881	9	876	6
ATGCTAGCGATCGCGCGTAA	NO_SITE_224	463	907	1520	52	19	1562	198	1517	168
ATGCTCTTACAAGTAGGACG	POLA1	456	573	1129	15	12	1017	56	1061	90
ATGCTGAATGCGCAGACCTG	GUCY2C	429	628	1195	24	2	1203	34	1124	39
ATGCTGATACCAGGACCCAT	SULT1A1	344	675	877	6	3	894	27	893	20
ATGCTGTATTCATGTCATAG	NR3C1	562	777	1182	22	9	1077	123	1131	63
ATGCTTTAGCCGCGCAATCG	NO_SITE_225	593	998	1447	11	14	1468	151	1360	154
ATGGAATAACAGACTACTGA	RAD21	479	324	598	1	1	549	3	506	0
ATGGACTAGTTGGTTATATG	NAE1	526	1127	1776	5	4	1972	24	1934	17
ATGGACTTGACATCCCATCA	DMD	391	669	1020	22	1	1042	248	1071	249
ATGGAGAGGCCAATATGATG	BTK	399	677	1458	22	5	1310	57	1266	43
ATGGAGCTTGCAATTCTGAA	QKI	437	817	1339	105	13	1246	32	1263	674
ATGGAGCTTTCAATTAATGG	ERBIN	515	588	1023	37	7	1176	288	1183	147
ATGGAGGCAGCAACCAACAA	USP13	514	501	876	6	0	839	43	819	76
ATGGATGGTTGGTTGCACAT	PDE4D	443	563	1215	647	50	1110	58	1137	23
ATGGATTTAACACTCAAAGG	FANCC	513	364	704	0	1	673	24	700	28
ATGGCACTTACCTACGCCAG	IGF2R	497	520	964	6	1	1019	99	1052	105
ATGGCAGTGCGTTTAGCTGG	CTNNB1	336	864	1502	66	19	1496	89	1546	83
ATGGCGATTAAGGCCCACGG	SYT1	393	674	1036	29	7	982	28	1033	27
ATGGCGGAAACCATCAATGT	NPRL2	524	349	627	23	32	653	10	623	9
ATGGCGGTGCTGACTACAAG	CD274	473	664	1353	30	4	1331	178	1248	146
ATGGCGTAGTAGTTGTAGTG	DRD2	259	1026	1388	38	6	1593	123	1605	125
ATGGCGTGTCCGATACATGG	PPP2R1A	609	784	1354	12	1	1208	85	1239	68
ATGGCTACCTCGCTCGCCAG	PER1	555	561	1124	28	11	1133	38	1023	19
ATGGCTCAGGCAAACCACAC	FLT1	539	359	665	8	6	652	9	660	22
ATGGGAACAAGCCATGACTC	YAP1	517	640	1047	11	5	963	67	1003	27
ATGGGACCATCGAATCCCCT	NRP2	602	646	874	15	7	844	294	818	77
ATGGGACGGCACTACGATAC	NO_SITE_226	648	479	803	12	0	798	56	748	34
ATGGGATCGCCGATCGATTA	NO_SITE_227	488	686	1210	57	12	1197	46	1148	34
ATGGGCCTCAATCAGAACCG	SFPQ	578	609	1266	5	2	1065	16	1073	18
ATGGGTCGGATCACGCTGCA	CDC25B	508	700	1229	1	0	1086	21	1065	26
ATGGGTGAACTATACGGTAT	ONE_INTERGENIC_SITE_228	559	742	1377	38	10	1263	4648	1345	20884
ATGGTAGAGAATCTCCGGGT	CARD11	372	437	930	6	4	913	18	843	12
ATGGTCACGCGTATCGCGAG	NO_SITE_229	581	935	1426	76	14	1551	60	1479	47
ATGGTCTGTCTCGAGGAATC	TGFBR1	491	908	1333	14	5	1439	61	1415	58
ATGGTGATGGTCTTGACAGC	FZD7	543	415	892	13	5	902	29	852	59
ATGGTGCATTCCAGGTGCTG	GNRH1	544	914	1765	97	81	1698	192	1733	170
ATGGTGTAGATTGTCGACTC	ONE_INTERGENIC_SITE_230	466	552	969	58	21	1052	72	935	58
ATGGTGTAGGTGTCGACATG	CDK7	443	1052	1749	160	23	1851	204	1827	125
ATGGTTATAAGATCTCCATC	TFG	609	463	903	32	12	796	70	913	38
ATGGTTCTAGCCGCCGATAA	NO_SITE_231	374	793	1375	46	27	1402	43033	1416	13693
ATGGTTTAATCGGCTGAACA	ONE_INTERGENIC_SITE_232	588	780	1134	21	3	960	58	1011	130
ATGTACATCAACTTTCTGAG	BRCA2	641	488	913	4	7	778	360	779	120
ATGTACATGTTAAGCAACTG	PI4KB	442	466	1027	3	1	1113	7	1016	3
ATGTAGACAGACTTATTCTG	BRCA1	580	584	1330	10	2	1148	14	1049	10
ATGTAGACGTTGGTGACCGA	SSTR3	717	769	1260	20	6	1283	68	1233	56
ATGTAGCGACATTCCGCGTT	NO_SITE_233	422	417	953	136	23	961	85	954	70
ATGTATAATATACCAGCTCG	PDPK1	508	709	1456	27	5	1178	8	1275	7
ATGTCCGCGAAGACCACCAG	SSTR5	519	726	1258	16	3	1135	913	1166	3660
ATGTCGATGCTACGTACCCA	ONE_INTERGENIC_SITE_234	435	800	1328	38	14	1221	80	1213	13
ATGTCGGCTTAGGGAAGGGA	HDAC8	486	692	1126	14	5	1021	23	1106	49
ATGTCGTTACGGCTTGCGAC	NO_SITE_235	707	560	911	22	3	763	26	930	41
ATGTGAAGCGGGTGCGTATG	ONE_INTERGENIC_SITE_236	725	713	1699	62	31	1556	166	1678	57
ATGTGACAAACTGACATGCC	TRIM24	687	452	783	10	3	755	143	729	89
ATGTGACAGTGATTATCACG	USP9X	403	748	1308	24	10	1250	1177	1248	1840
ATGTGACAGTGCATTTGACA	REL	461	815	1442	24	1	1325	125	1308	73
ATGTGAGATTGCAGGATGCA	CD274	555	741	1281	57	7	1157	105	1136	170
ATGTGATTATTAGACGTGCG	ONE_INTERGENIC_SITE_237	475	654	1233	14	5	1274	78	1403	29
ATGTGCTTGTGCTAGCCACG	DBN1	474	645	1455	18	5	1363	66	1417	81
ATGTGGGCCAAGAATATTGG	ASAH2	553	800	1243	7	3	1253	120	1244	90
ATGTGGTGGAAAGGTCTTCG	IKZF1	438	832	1533	39	51	1548	72	1469	46
ATGTGTCAGACAATTGTACC	ONE_INTERGENIC_SITE_238	465	466	880	17	8	784	230	832	41
ATGTGTGTAATGATAAATCT	PMS1	523	718	1106	15	5	1117	34	1087	36
ATGTGTGTCAACTATGTCGG	CD248	468	887	1690	636841	481711	1546	337	1564	414
ATGTTAATACGAGAGCGGTG	MED14	478	618	1161	1	0	1100	19	1103	20
ATGTTAATGACGATGTCCGG	PSMD1	402	623	1096	7	2	861	18	971	4
ATGTTCGATTCAAACGAAGC	ONE_INTERGENIC_SITE_239	428	363	542	6	0	535	19	526	19
ATGTTCGGGGTACATTCAGG	EZH2	464	665	1232	41	7	1188	24	1113	13
ATGTTCGTCGGAGTAACCAA	RICTOR	512	656	1175	52	11	1057	77	1113	51
ATGTTGCGAGTGCCCGTTAG	ONE_INTERGENIC_SITE_240	408	855	1437	961	9	1642	130	1574	145
ATGTTGTGGACGATCAATGG	JAK1	524	771	1287	48	5	1334	401	1394	123
ATGTTTGACAGCGAAAACCC	BRAF	568	331	630	0	4	608	32	623	30
ATTAAAATGACTTACACACT	EPHA5	622	557	827	8	3	759	245	807	8
ATTAAAGCATCCAACACCAT	SDHB	526	253	425	5	5	492	66	459	58
ATTAAGCAGTAGGTCTGCAT	INPP4B	864	577	844	36	7	782	59	770	126
ATTACAGGCAGTCAGATACG	ACAT1	673	778	1076	12	2	1149	118	1134	45
ATTACGAGCCCTGATACGAG	ENPP3	625	493	1062	7	2	861	30	852	11
ATTACTCACAATATGCTCTG	PLA2G4A	559	589	760	1	4	708	20	808	40
ATTACTGTGGACCTAGTCAT	PTK2B	474	653	1287	25	11	1269	46	1318	31
ATTACTTCTACCTCAGCTAG	NUP58	424	562	1028	7	3	901	23	937	14
ATTAGCCTGGTCATTCGAGA	ONE_INTERGENIC_SITE_241	513	508	1044	15	17	844	35	938	25
ATTAGCTTTAGTGTACAGGG	LMO3	341	579	1161	17	3	1069	166	1028	263
ATTAGTGGACAGCACTTAGT	NPM1	687	512	886	11	5	909	18	976	8
ATTAGTTCGAGAAGTCGACG	GNAQ	445	561	1306	6	2	1328	102	1294	34
ATTATATTACGCGCGCGAAA	NO_SITE_242	519	431	482	2	0	505	31	535	9
ATTATCCTTAAGTCGATGGG	ZRSR2	397	619	1465	31974	8198	1105	13	1118	42
ATTATGTGAATGACTTGGTA	IL21	653	546	1154	11	6	1088	24	1152	33
ATTATTGTGCGACGCGGAAT	NO_SITE_243	492	835	1474	53	11	1338	211	1369	540
ATTCACGCCTTCTAGAACTG	PAK5	565	792	1534	10	2	1559	573	1475	796
ATTCACGGCAGTCATCCATG	EXT1	417	588	1330	6	1	1167	115	1268	160
ATTCCACAGACCGACGTACT	ONE_INTERGENIC_SITE_244	632	445	822	13	3	903	75	906	35
ATTCCACAGGTCAAACCAAG	DPYD	543	370	566	12	1	586	61	605	11
ATTCCATATCAACAAAACTG	ROBO2	566	373	461	6	0	440	3	371	6
ATTCCCCCAGCTAACTATCG	ONE_INTERGENIC_SITE_245	521	532	1157	44	20	1142	65	1215	131
ATTCCCGCTTACTCTAAGAG	SPTLC1	584	516	1170	10	3	1006	25	1045	7
ATTCCGAAGAAGGCGCTGAA	CAMK1D	455	489	1044	17	4	1004	51	1094	72
ATTCGCACCACGTAACCCTG	RPS6	510	394	790	0	1	599	5	568	5
ATTCTAGCATCTGGACACAT	CLK4	387	371	652	7	2	617	45	668	75
ATTCTATCAACTACTTACAC	KDM5A	429	253	368	2	1	282	5	329	7
ATTCTCAAGTACCGTCCAAG	CYP19A1	518	607	896	16	4	986	51	991	53
ATTCTCATCGACCTCAATCG	PIM1	426	458	975	5	5	939	30	962	44
ATTCTCCGCAATACATGTCA	NTRK3	586	382	722	5	1	687	50	803	65
ATTCTGATGAAGGGTTGGCG	PRF1	687	643	1200	5	6	1174	100	1213	68
ATTCTGGAATATGCTCCAAG	AURKC	497	359	628	30	3	685	181	688	168
ATTCTTGACTCCTCTACACG	TNKS2	443	693	1133	11	2	1030	30	1023	11
ATTGAAAAGTACATTAAAGA	CMPK1	535	291	464	4	3	399	10	393	3
ATTGAACAACTGAAGCAACC	HDAC9	496	209	334	0	0	345	22	360	4
ATTGAAGATGTTGTCACCAG	UMPS	664	474	1041	5	7	972	28	1030	16
ATTGACAGCTATTCGAAGAG	ABCB1	364	869	1563	3003	458	1448	183	1559	176
ATTGACCGTTCGTCGCATAA	NO_SITE_246	611	592	1231	11	3	1248	651	1233	66
ATTGACTTCTGTGCTACTAG	EP300	536	572	853	14	4	731	14	807	15
ATTGATATTGACATCCACCA	HDAC3	558	407	797	3	2	680	21	729	23
ATTGATCATAGGACCATGGT	RUNX1	647	529	831	14	6	756	717	872	679
ATTGCACCCAATCCCAACTG	MTUS2	661	430	862	9	2	956	204	929	305
ATTGCCACAAGCATACTGCA	SMC1A	766	482	974	5	1	875	45	839	10
ATTGCCAGATCCTGACCGAA	CADM2	474	501	801	21	4	729	28	845	37
ATTGCGTACTAGCGCGAATT	NO_SITE_247	516	541	1122	9	4	1144	103	1203	100
ATTGGACAAAGTTAAGACAA	CA3	481	663	1034	13	2	949	56	1023	26
ATTGGATTCCATCAAGAGCA	TPMT	715	492	858	6	1	778	82	874	92
ATTGGGCCCGTACACAGGGT	IKBKB	637	830	1299	32	7	1146	751	1209	210
ATTGTAGAGCACAACGCCTG	ONE_INTERGENIC_SITE_248	525	788	1450	23	8	1282	51	1272	78
ATTGTCATTTGAATCGCTCG	ONE_INTERGENIC_SITE_249	576	711	1313	20	8	1385	283	1395	95
ATTGTCCCGCAAATCCATGT	PHLPP2	537	418	802	979	288	824	30	799	28
ATTGTCGGGACTTTGCAGAG	PRDM1	582	689	1328	513	31	1376	123	1319	103
ATTGTTACCTTGGATAACAC	XPO1	645	238	345	3	0	291	5	327	6
ATTTAAACCATGCTCCGACG	ONE_INTERGENIC_SITE_250	428	491	909	8	5	779	15	741	56
ATTTAATACTTCAAAAACTG	CYP3A4	544	329	426	2	1	356	23	376	8
ATTTAATTCGCGCGATCCAC	NO_SITE_251	516	485	541	3	1	495	31	545	8
ATTTACAGGTTGTGAACTAA	NPM1	369	434	933	9	6	824	98	857	248
ATTTACGGAAAAGTAGTCCA	RASA1	354	668	1169	366	137	1043	338	977	127
ATTTCACTGAAGAGTAACCA	DDR1	436	449	808	12	6	909	28	793	24
ATTTCAGGATTGGTACTACA	ZMYM2	703	415	816	20	4	705	32	693	30
ATTTCATGTAGATACTCCAG	AKT3	550	729	1140	12	4	1167	28	1145	71
ATTTCCAAGTTTCATAACCT	CDKN2C	442	406	772	11	0	816	73	775	57
ATTTCCCGAATTGCAGTACT	CDK1	618	544	935	3	1	901	14	846	7
ATTTCGACATACGAGCACCC	STAG2	522	231	449	2	0	452	5	471	3
ATTTCGCCATACGCGACGAT	NO_SITE_252	412	491	996	8	5	1061	51	1118	28
ATTTCGCGGGCAGTAACCAG	BMX	421	629	1296	123	11	1208	60	1255	117
ATTTGAACCATTCCCACTGG	F2R	439	558	912	47	11	894	46	902	25
ATTTGGGAGGACACAGTGCA	PRKCZ	509	1006	1406	11	9	1345	107	1469	50
CAAAAACCACAAGTCATCTG	MDM4	582	330	693	10	0	612	7	603	2
CAAAAACTGCATCATCAACA	RARG	482	345	514	0	0	563	10	542	10
CAAAAAGTCAGACATGTGCG	FLCN	644	847	1654	26	6	1647	157	1642	163
CAAAAATAAAACCGAGTACG	MSH2	545	851	1471	18	2	1461	39	1439	80
CAAAACGCTCTATTATGACG	KAT6A	359	685	1123	142	13	1016	40	1057	13
CAAAAGAGGGACTGAAACAC	RSPO3	397	386	760	6	3	833	151	821	246
CAAAATAGAGGGTCAATGTG	TET2	609	825	1403	18	8	1383	59	1327	52
CAAAATATAGTACCAGTACT	CERS3	442	667	1056	27	4	932	134	966	16
CAAAATCAGCAATCTTGATG	PRKCB	357	582	1190	31	10	1196	182	1265	265
CAAAATCCACATCACAGCCC	VDAC1	583	649	993	108	13	887	18	867	12
CAAAATCTTCTTCCGAACGG	MYH11	401	652	1050	98	17	849	248	908	200
CAAACACCCCATCAAACGTG	NOTCH1	566	689	1228	25	5	1044	240	1146	223
CAAACAGATCGATCTTGCCT	ZNF217	464	530	780	55	78	742	49	743	48
CAAACCTAGGACTTCAACTG	CASP8AP2	524	345	860	13	2	696	14	731	12
CAAACCTGTAAAGTTTGAAG	TTK	357	541	798	6	3	739	76	719	91
CAAACCTTTATCAGTGAACC	ASAH1	494	322	726	13	1	629	15	536	9
CAAACGAACTCGTCCGACCA	NO_SITE_253	445	466	1039	22	8	923	179	941	177
CAAACGATGAGCTATCACAA	ABCB1	493	455	651	7	1	667	375	692	17
CAAACTATACGAAGTACTCA	CD58	504	346	674	5	0	609	100	631	30
CAAACTCGAAGATGGACACG	CBLC	501	934	1331	11	7	1329	121	1406	46
CAAACTGAAAAGAGCCGTTG	QKI	496	962	1687	7	2	1562	33	1639	46
CAAAGCCTCGAGAGCAACTG	FANCA	550	576	1129	9	3	1087	32	1144	63
CAAAGCTGGGATTATCCATG	PRPF40B	526	930	1581	26	7	1553	127	1526	73
CAAAGGAAAAAGGAGCTATG	RB1	516	657	1249	38	14	1194	50	1066	76
CAAAGGTCTCGCGTTCTGAC	ONE_INTERGENIC_SITE_254	440	406	737	3	2	703	70	681	29
CAAAGTCAACATCACAACCA	VDAC2	410	349	593	7	0	607	2180	646	782
CAAAGTGCACAATAGTGTCC	SIRT7	514	517	1063	37	319	1115	83	1089	47
CAAATACATGGGATTGACTC	HIF1A	457	501	1025	282	96	843	40	783	149
CAAATACTCCGAGAACCTGA	TPM4	402	448	455	1	0	378	17	390	14
CAAATCCGGCCGTGCGAGCG	ITPA	625	660	1120	4	3	1170	27	1206	35
CAAATCGTCGCGCGCGTATT	NO_SITE_255	526	589	884	21	7	914	135	914	35
CAAATGATGTGGGAACATCA	PTPN12	612	483	1076	30	3	957	148	1023	95
CAAATTTAAAATCTAGACCG	ABI1	400	525	862	15	1	742	26	812	3
CAACAAAACCATGACTACAG	PSMB1	507	283	503	2	1	322	6	353	10
CAACAATACAATATGCCACA	SS18	446	389	482	5	2	543	14	457	10
CAACACAGTGATTCCCACGG	EDNRB	512	605	1113	116	14	1077	8	1022	26
CAACACCACCAAATGCAATG	PLAUR	361	438	865	16	3	781	14	825	29
CAACACCACCAGCCAGTTGT	CD79B	504	542	1147	41	11	1197	1818	1259	15797
CAACACCATGACGAGAGATG	FANCC	611	638	1311	18	8	1198	15	1196	12
CAACAGAGAAATGTTTGACC	CASP6	514	317	654	0	3	628	301	607	70
CAACATAGTCCCCTAAGAAG	PPP3CA	430	546	825	18	4	682	48	686	29
CAACATCACAACCATAGGGG	ABL2	477	485	987	42	9	856	50	924	6
CAACATCACCAACATTACAG	JAK2	642	301	417	8	0	348	5	352	0
CAACCACGAAGAGTTGACCC	CDKN1B	605	669	680	35	5	754	20	772	29
CAACCAGAATGCCAAACCGG	BCL6	555	506	1000	11	3	991	38	1049	79
CAACCCACAAGATCCCTTTG	CYP3A4	392	801	1596	19	5	1622	489	1575	973
CAACCCTCTCACCAGTCCAG	SDHD	599	516	1023	4	0	866	10	973	9
CAACCGCGTAATACCGCCGT	NO_SITE_256	814	436	906	18	1	910	15	841	14
CAACCGTGAGAAGATGACCC	ACTB	513	450	903	125	20	860	40	803	80
CAACCGTGAGATGAGTCGCG	TET3	538	808	1406	16	3	1352	108	1367	204
CAACCTCTACTACGCCGAGT	EPHA2	570	808	1072	242	59	935	208	916	111
CAACCTTCCCAACATAAAAA	MITF	472	216	410	4	5	426	116	451	35
CAACGCGTACCGATAACTCT	NO_SITE_257	459	509	786	70	6	823	197	880	196
CAACGGTCACTCTTTCAACG	CA2	611	718	1003	12	4	989	34	946	76
CAACGTACACTTTGTAGACA	MAP3K1	540	592	1031	62	13	1216	42214	1201	11645
CAACTAAAGGCAGCAAACAC	IL21	648	427	503	35	48	486	69	539	36
CAACTCACTCGCGTCGGGCG	ONE_INTERGENIC_SITE_258	635	709	1023	53	23	808	30	898	23
CAACTCATGACACAGATAAG	PDE4B	585	524	1280	9	3	1104	15	1182	13
CAACTCGCGCAACTTCCTCA	NEUROD2	540	422	651	3	1	610	755	591	1245
CAACTCGTGAGATCTTCCCG	SYK	438	682	1606	49	5	1443	64	1422	122
CAACTCTACCTCACAAACAG	BRDT	529	298	504	9	1	443	26	404	16
CAACTTGTTCACTCTGACGC	CLTB	650	366	758	36	5	763	70	762	74
CAAGAACTGGCCGTTCCTGG	BIRC5	390	527	1056	62	39	926	54	904	29
CAAGAAGATACACGTCACCA	POLE	542	408	883	3	3	619	17	662	17
CAAGACATCATGGCCTATCG	BCL6	556	574	1408	83	10	1262	253	1244	15
CAAGACCCTAAATCTACCCA	PRKDC	478	414	759	12	8	664	38	719	4
CAAGACGGTGACTATCGTCT	ONE_INTERGENIC_SITE_259	673	447	672	18	1	663	23	627	44
CAAGACGTGTTCGATTTGAG	HSP90B1	607	774	1445	19	7	1339	119	1332	152
CAAGATCAGTCCTCCATGAG	FUS	423	821	1477	9	2	1262	36	1339	15
CAAGATCTCAGAGAACGTGG	STX1A	417	585	989	33	10	940	119	1017	130
CAAGCAAGTTTGAACAACAG	FCRL4	418	432	767	1	0	743	46	740	16
CAAGCACAAAAACTGCATGG	JAK3	439	559	1029	33	6	1078	23	1049	26
CAAGCAGTTTATCCCCAACG	SHH	532	712	1248	15	3	1252	68	1351	54
CAAGCATACCTCGAACTTCA	KCNIP1	426	414	544	4	2	547	13	540	44
CAAGCATCTCAACGACGACG	CAV1	502	606	936	10	5	928	56	909	37
CAAGCGTCAACCGTCCGTTA	NO_SITE_260	349	820	1248	8	4	1238	119	1177	189
CAAGCTATGAAATCCGAGGG	IDH1	532	863	1320	21	13	1378	107	1431	52
CAAGCTTCCTCCGTATCGAA	KDM6B	511	381	687	19	1	583	11	565	2
CAAGGAAAGCCACTTCATTG	AURKC	504	1014	1484	12	8	1472	144	1566	85
CAAGGAAATTTACCTGTTCG	NAE1	367	934	1467	60	5	1449	81	1383	58
CAAGGAAGACAATCGCTGCG	TET3	400	879	1450	177	28	1359	79	1458	44
CAAGGAATAGCGGATGACAG	TMPRSS2	491	657	1356	36	9	1216	42	1280	36
CAAGGACCGGAACGAGAATG	RXRA	515	976	1736	48	6	1797	44	1686	39
CAAGGCTCAATGGTACCATG	LRP6	589	769	1343	20	13	1281	86	1295	152
CAAGGTCAACATTCTGATGT	S1PR3	546	588	1082	226	36	1243	437	1215	255
CAAGTCACCTCATAAAACGA	TSC2	492	341	651	28	1	612	1	581	1
CAAGTCGTACCGTACGCACG	NO_SITE_261	478	674	1506	23	7	1286	63	1401	181
CAAGTCTCAGATAGAAAAGG	AURKB	650	351	718	6	1	476	2	590	7
CAAGTCTGGCTCGTTCTCAG	BIRC5	518	415	975	18	2	792	4	755	15
CAAGTGACTAAACTCGACGA	RBM10	682	467	932	11	2	1099	77	955	68
CAAGTGCATCATCAAGATCG	RARG	663	640	1085	5	0	1196	60	1281	97
CAAGTGCATCATTAAGACTG	RARA	395	498	1014	12	0	1008	42	954	36
CAAGTGTGTAAATAGTCTCA	EED	409	534	1312	11	2	1308	294	1203	29
CAAGTTGATCACTGCGATGA	ONE_INTERGENIC_SITE_262	548	879	1666	65	24	1659	116	1623	235
CAAGTTGGTCGAGACTAGCA	NFE2L2	591	778	1265	15	12	1373	78	1277	66
CAATAACCTTATCTGCGACA	HSP90B1	594	356	584	13	1	474	431	553	778
CAATAAGCTAACACTACTGA	KNL1	495	282	433	3	0	380	3	410	8
CAATAATCCACGCGATGCGG	ONE_INTERGENIC_SITE_263	509	456	1108	17	3	989	73	905	10
CAATACTCAGGAGCTACAGT	SMAD4	494	369	606	4	0	551	12	504	38
CAATAGACGATCTCCCCATG	ARID1A	457	1056	1522	20	12	1459	795	1586	1227
CAATAGATGCAACTCTGCAG	TSHR	554	628	1089	14	18	1030	35	1071	22
CAATAGTCCGTATCTCAGGG	CYP2C18	511	712	1381	13	8	1404	37	1366	77
CAATATCAATCACGCGTCCG	NO_SITE_264	702	759	1253	48	12	1321	162	1246	69
CAATATTGATTGGTGACTGG	CA7	393	779	1478	11	10	1391	59	1364	29
CAATATTTCCTAATGTGTCA	ARID2	702	534	880	60	5	836	13	891	15
CAATCATCCAGATTTCCCTG	PPID	481	625	915	44	73	953	39	913	18
CAATCGCTATACCAACCGTG	CDK9	465	639	1239	6	1	1111	25	1089	27
CAATCGTCGTAACGACGAGT	NO_SITE_265	476	785	1282	13	5	1218	99	1245	109
CAATGACCGACCTCATCAGT	PATZ1	606	551	932	13	6	768	33	799	23
CAATGACGAGAAGTACAAGG	SMARCB1	586	432	765	5	4	651	18	606	9
CAATGGACAGAACTGCTCAA	NOTCH4	382	600	1039	28	11	1013	68	999	30
CAATGGACCCCGCCTAACAC	ONE_INTERGENIC_SITE_266	630	399	547	4	1	524	38	508	16
CAATGGGGCCAGTCAGACCA	COL1A1	765	855	1278	56	9	1161	50	1194	21
CAATGTATGAGATTAAAGTC	IL7R	515	385	929	20	10	947	45	932	44
CAATGTTAGTAGGTTCACTG	FOLH1	648	891	994	16	9	1085	23	1089	27
CAATTCGGGTTCTTTGAGTG	PPP3R1	577	836	1464	18	12	1391	72	1331	99
CAATTGCAATGTCTCTGAGG	PDK2	473	604	1323	12	4	1100	79	1139	32
CAATTTCAACACCTCCACAG	PRF1	439	476	596	18	1	559	13	584	16
CACAACAGAAGGTTGTCTCG	HMGCR	535	580	1228	7	4	990	2	1028	12
CACAACCAGCACTTACCCTG	LRP1B	472	695	1100	9	3	962	19	977	54
CACAACGGAGACACCACTCT	FANCD2	446	487	945	6	1	867	65	905	32
CACAACGTGTGTAGCTGACA	NBN	453	965	1650	15	12	1427	83	1497	69
CACAACTACTTGCAAAGCAT	IKZF1	496	310	684	71	24	705	2669	726	2116
CACAACTTGTGCGGGTCCGT	ONE_INTERGENIC_SITE_267	559	367	549	20	14	601	56	582	21
CACAAGCATCACGTTGACAT	PTPRD	810	369	510	2	1	586	34	517	11
CACAAGTACACTACTCCCTG	RET	441	606	1274	28	2	1318	97	1215	44
CACAAGTAGTGGGACGACTT	ONE_INTERGENIC_SITE_268	352	729	1078	14	7	1196	43	1196	40
CACACACTGCTGGATAGCTG	PPP3CB	522	845	1422	154	28	1240	45	1151	30
CACACAGTGTCCGGATACAA	KPNB1	433	368	679	6	0	628	11	617	5
CACACATGACCAATAACAAG	MAP3K7	636	259	406	5	7	441	21	381	10
CACACCCATGACTCGCAGCT	CD79B	449	503	984	31	20	935	52	871	25
CACACCCCAGAAAACACTGG	MAPK10	462	719	1059	13	9	996	50	1031	67
CACACGCAACTGGTCAACCG	PRKN	475	469	669	2	1	624	56	663	14
CACACGCTCATCCACAGAGT	EHMT2	320	361	776	1	2	610	74	612	178
CACACTTACTCAGATACTCA	HSP90AA1	657	288	563	3	1	511	73	515	185
CACAGACACAGAGTAATAGC	KIT	495	338	548	4	7	479	26	437	9
CACAGAGCGAGACATGTCCA	HIP1	353	599	1264	4	4	1177	87	1186	108
CACAGCAAATAGACTATGCG	FUBP1	627	548	1200	5	18	1127	57	1174	69
CACAGCCCTAAATACAACTC	NAE1	529	420	660	2	1	752	53	742	15
CACAGCTAGACCCACCGAGT	PRKN	476	409	987	5	2	876	17	825	24
CACAGGTGATCACCCCGTAG	RORC	445	688	1379	121	24	1334	89	1416	59
CACAGTGTCTCACCCCTGAG	CDC25B	547	681	1157	9	9	1232	40	1292	85
CACAGTTGGGGTCGGCGCCG	CDKN2B	528	1173	1436	45498	5043	1579	7994	1570	10885
CACAGTTGGGGTTGGCGCCG	CDKN2A	472	992	1622	243	90	1407	4617	1330	4330
CACATATTACTCTGATTGCC	GMPS	564	657	781	18	1	837	50	810	20
CACATCAAGATTCAGAACAC	PTPN11	571	268	455	9	2	381	5	372	2
CACATCTTGGTATTGAACAG	CSNK1A1	423	464	1018	1	3	816	2	768	8
CACATGCTGGTATCGAGTCG	ONE_INTERGENIC_SITE_269	506	813	1436	13	2	1652	911	1712	1327
CACATGTCGCCCGTAAACAC	ONE_INTERGENIC_SITE_270	677	299	576	13	5	518	36	525	10
CACATTAAAGAGAATCATGG	NPRL3	657	316	674	16	4	681	102	706	58
CACATTTGCATGGCACACCG	KDM4C	549	609	821	40	5	783	50	883	76
CACCAAACACCCATGAGTCA	FOLH1	531	578	991	41	2	905	64	864	107
CACCAAAGGAGCTTTAAGCT	MALT1	479	629	1031	50	16	943	34	908	47
CACCAAATACGATAGATCAG	SMAD2	673	709	1198	105	21	1170	59	1173	47
CACCAACACCGACATCCTCG	MEF2B	522	501	988	43	2	910	59	1021	34
CACCACCTAGTAAGCGAGCG	ONE_INTERGENIC_SITE_271	643	697	1378	53	18	1149	59	1125	26
CACCACCTTTGGCACGCCAC	ONE_INTERGENIC_SITE_272	501	576	918	28	11	879	37	928	11
CACCAGGGTAGTACCCACCG	ROS1	659	661	1372	19	2	1300	86	1171	34
CACCCACTGAAGGGGCAGAA	VAMP1	304	572	995	6	3	1042	45	1105	48
CACCCCCGCCGCGATCCAGA	SS18	530	417	733	5	1	660	40	683	40
CACCCCGACTCGCACCATCC	GATA2	440	555	712	7	5	778	63	835	18
CACCCGCCCTGTGCACGACG	CDKN2A	615	1381	3621	35053	11552	2235	20461	2216	78207
CACCCGCGTTCGTCCTACAA	ONE_INTERGENIC_SITE_273	569	258	462	16	3	395	2	434	31
CACCCGGTATGATCCCAACG	ONE_INTERGENIC_SITE_274	467	664	1430	7	10	1309	113	1308	155
CACCCTCAGCACCTTCATCG	PTP4A3	421	615	1119	15	4	1109	39	1159	29
CACCGACGACACCTGCGTCA	PAX5	334	507	1054	8	5	1027	294	1021	412
CACCGAGGACGGAGACTCGT	NFKBIA	398	495	947	7	2	817	13	848	21
CACCGATAGTCGAACGCGAC	NO_SITE_275	576	381	537	3	2	644	41	578	16
CACCGCAATCTACGGCGTAA	NO_SITE_276	456	661	1051	24	3	1052	92	967	109
CACCGGAAGCACGGTCGGAG	IGF2	694	671	1482	135	19	1278	567	1290	1889
CACCTATAGACAGTCCCACA	FGFR3	422	418	870	14	14	870	40	821	30
CACCTCTCACACAATTAGCG	ONE_INTERGENIC_SITE_277	612	472	858	53	41	852	28	787	45
CACCTGTGTCCATTCGACTG	ONE_INTERGENIC_SITE_278	380	797	1414	18	5	1236	58	1246	73
CACGAAGCGATTAGGCTGTG	PDPK1	617	1015	1602	61	15	1801	169	1800	91
CACGAGCACTACAACTACGT	S1PR3	499	252	391	12	0	425	11	406	8
CACGAGCGAGAAGACGTAGG	SLC19A1	386	650	1260	3163	449	1174	43	1168	24
CACGCACCCATATGGCAAAG	EPHA2	537	1104	1310	235	90	1282	135	1262	137
CACGCTGCAGGTCAAATACG	KEAP1	342	754	1399	4	9	1355	11	1397	10
CACGCTTCTATCGCCCGTGA	ONE_INTERGENIC_SITE_279	514	667	1173	10	7	1196	25	1201	360
CACGGACGTATCATCCACCA	BAP1	372	791	1417	11	9	1559	22	1596	18
CACGGAGCAGAGGTGAACGG	TCF3	553	672	1277	12	12	1253	59	1168	50
CACGGAGGTAGGGCCATCAG	TYMS	712	440	1176	1	0	889	6	1011	1
CACGGCCAGGTCACCTACAC	SOX9	440	425	968	50	34	924	25	864	6
CACGGGACGAAGGAACCAAG	CERK	298	547	1075	98	73	1078	28	1067	14
CACGGTTGAGACAATTCACG	SETBP1	585	841	1426	287	23	1551	85	1591	47
CACGTAAGCGCGTTATGCCG	NO_SITE_280	542	664	1278	26	6	1247	67	1283	61
CACGTAGTTAGACAGATGAC	PSMD13	589	444	780	3	4	785	22	786	32
CACGTCACGACAGACGTGCA	INPP4B	410	597	925	8	2	1030	70	965	371
CACGTGCATGATCACAACGC	ONE_INTERGENIC_SITE_281	577	512	774	8	4	730	68	784	91
CACTACATTGCGGCCGAAGT	ONE_INTERGENIC_SITE_282	646	464	926	168	17	817	17	803	20
CACTAGGTGAACGTATTGGT	TRIM24	589	584	991	4	0	986	15	998	18
CACTCAATAAGTGTGGACGG	NTRK1	440	854	1698	57	26	1627	53	1654	56
CACTCACAAAGAGAGTAATG	HSP90AA1	623	571	886	9	4	862	36	786	65
CACTCACAGTTCAGACACCT	TPM4	7	319	697	9	9	582	24	598	3
CACTCACCACACGGAGCCGT	MAPK14	498	397	758	6	2	848	23	823	27
CACTCACCGCTCGGACAGCG	TRIM62	551	721	1337	14	7	1303	89	1346	67
CACTCCGACCGACAAACCTG	RUNX1	408	556	1211	10	11	1117	168	1175	129
CACTCCTGACACTTACGCTG	ALK	464	391	675	5	1	759	7	746	23
CACTCCTTACCACATCCGGG	AXL	399	568	996	36	11	1067	109	1049	78
CACTCGCAGAAGTGCGATGA	ONE_INTERGENIC_SITE_283	503	756	1491	9	9	1366	91	1340	63
CACTCTACGTACGTCGATTC	NO_SITE_284	394	499	898	20	4	1002	42	997	47
CACTGATCATGGCATACCAG	ERCC2	438	479	867	4	1	842	2	805	4
CACTGCACTCAGAGTCCGCG	RXRG	562	757	1207	6	2	1240	113	1193	81
CACTGGCCTCCCAGGCAACG	ARFGAP3	537	705	1465	57	23	1468	110	1538	64
CACTGTCGGCAAGGCGAACG	HDAC7	386	806	1353	29	7	1193	27	1141	59
CACTTATCGTCCAACGAACG	NO_SITE_285	647	606	1183	26	12	1195	159	1131	140
CACTTCGACCCCCGCCAGAG	EPHB6	578	656	1303	28	9	1278	518	1256	4846
CACTTCGGTCACTCCGCACG	ONE_INTERGENIC_SITE_286	730	702	1249	5	1	1294	45	1341	28
CACTTTCGCATTCAGCACCG	ITPA	562	466	821	4	5	750	25	830	16
CAGAAACTAAAATAAATTTG	CRLF2	578	504	927	15	1	998	40	1076	40
CAGAAATTAGGATGGTACAT	ITK	551	416	1012	25	4	796	21	842	28
CAGAACAAGCACATTGCGCC	ONE_INTERGENIC_SITE_287	488	398	706	9	18	639	52	675	24
CAGAACAGCATGATCATCAG	CXCR2	444	524	818	3	0	725	65	799	16
CAGAACCCCGCGCCTAAGCA	ONE_INTERGENIC_SITE_288	464	572	1293	679118	520380	1270	547	1203	509
CAGAACCTGCGAGTAATCCG	ERBB2	501	396	923	2	0	870	76	900	42
CAGAACGCGCGAAGCGCGAT	NO_SITE_289	542	524	1097	43	6	1102	52	1073	30
CAGAACGGGACCTTGAGCGA	SSTR1	433	541	1097	10	2	986	88	994	43
CAGAACTCGCTCCAGCCCCG	SH2B3	744	649	1275	85	18	1104	144	1117	229
CAGAAGCCCATCATATGTCC	VHL	626	324	620	0	1	574	2	539	1
CAGAATCATAATGTACAATG	CA14	583	571	672	2	3	667	1	686	13
CAGAATCTCATACCACAGAC	SP3	688	259	485	19	9	332	19	327	14
CAGAATGTAACGGTTGTTGA	CADM2	477	829	1472	19	4	1408	40	1392	55
CAGACAAAGTGGCCGTCACA	CDC25A	780	556	1185	33	10	1355	127	1372	244
CAGACAATTAGTTATTGACA	PRAME	401	720	954	21	14	926	29	858	49
CAGACAATTCACTCAATGAA	ERCC5	567	391	732	13	5	889	17	862	20
CAGACACGAGTTCCTGACCT	MED12	366	462	1011	4	2	861	10	1002	12
CAGACACTGGAGAAAGACTG	KDM4B	458	634	1077	16	6	1126	76	1114	47
CAGACAGGCATACTCTCGAT	BRDT	472	543	1122	24	6	886	24	950	25
CAGACGACTACAGCAAACCC	VAMP1	640	363	538	15	2	555	29	595	53
CAGACGCATTGTGACCGGTA	ONE_INTERGENIC_SITE_290	406	591	1409	17	11	1220	43	1195	20
CAGACGTATTCAAGCGAGGG	ONE_INTERGENIC_SITE_291	434	917	1361	10	6	1304	162	1293	233
CAGACGTGGATGGATAACAT	TOP2A	531	437	905	3	5	769	6	754	1
CAGAGATTCGGTCACCCCAT	BCORL1	484	587	1170	46	12	1369	335	1456	293
CAGAGCCATCAAAATCACCG	RUNX1	433	430	767	3	1	593	15	672	34
CAGAGCGAAGAATCTGACCA	PTPRD	397	482	1015	13	1	819	19	920	5
CAGAGCTCGTATTCTGTGCG	TEK	13	673	1409	23	46	1678	124	1618	136
CAGAGGAGTTTCTTCCCAAG	NAMPT	634	646	1083	9	0	1043	205	1118	70
CAGAGGCTACGAATTGTGCG	ERBB2	322	703	1303	6	0	1178	16	1170	5
CAGAGGCTATTTCAGTATAG	PPP3CC	470	794	1519	9	6	1403	41	1284	56
CAGAGTAGCTACGAACCACA	RHPN2	494	510	827	8	4	797	39	782	13
CAGAGTTTCTCAATGACACA	RBL2	545	561	937	25	8	933	209	858	208
CAGATAATATTTAACCTCTG	WRN	528	834	1258	38	1	1125	59	1181	51
CAGATACCTGGATGGTCCGA	FKBP9	479	576	1089	38	14	1042	89	995	41
CAGATAGCCTCCGACCACAC	PTCH2	526	384	700	4	0	608	48	596	29
CAGATCGCGTGTAATACGCG	NO_SITE_292	504	801	1447	38	13	1358	78	1475	70
CAGATGACCCCGATGCAAGG	ARID1B	442	724	1112	27	10	1139	206	1187	201
CAGATGAGATGATTCGGGCT	GATA6	4	456	834	1	4	763	19	793	34
CAGATGCACTGGTTTCCGAT	NFE2L2	517	579	936	24	4	943	16	1007	28
CAGATGGGGAAGATCATGCG	TRPC6	568	709	1415	182	29	1344	84	1357	50
CAGATGGTGGAAATGATCAG	F2R	461	735	1450	55	3	1365	1200	1466	1885
CAGATGTACCCAGATGACCA	LRRK2	580	806	1337	111	128	1383	107	1316	486
CAGATTGCCCCGGTTTACAA	CDK7	493	636	963	9	18	891	59	915	70
CAGATTGTCAGCAAACGGGC	GATA1	439	290	521	3	1	449	20	524	17
CAGCAAACAGAGGATGCCTC	NR1H4	521	558	832	10	7	1098	24	1160	135
CAGCAACGATCACATCGTCC	ONE_INTERGENIC_SITE_293	323	330	471	3	0	477	20	513	15
CAGCAAGATGTTGACATGAC	ARAF	481	417	866	6	1	810	31	879	9
CAGCAATCAGCGATGGACGA	ONE_INTERGENIC_SITE_294	469	811	1239	9	9	1177	126	1250	94
CAGCAATCCTGGATTCAGAA	ABCC2	445	500	610	20	1	711	14	626	36
CAGCACACAGGACAGCACAC	TACC3	491	317	599	0	1	606	9	558	22
CAGCACACTGGATTTCCGAG	CADM2	353	683	1203	11	5	1261	48	1197	96
CAGCACCAATGGCTCGGACA	MUTYH	478	599	1173	11	3	1020	23	1111	7
CAGCACTTAAATAATTGGGT	IGF1	538	476	1045	21	8	885	172	995	98
CAGCAGAACGAGCCACCGCA	AFF3	384	565	1028	16	6	1074	65	1049	55
CAGCAGCCATTATTGCCCAG	DBN1	483	558	1174	38	6	1129	171	1159	150
CAGCAGCGGCTCATCTATAG	NEDD8	478	758	1205	28	10	1211	23	1233	25
CAGCAGGCGGACGCGGCCGT	RPS6	595	336	844	3	1	657	12	618	15
CAGCAGGGACCAACTCTCAA	SP1	491	411	895	6	4	841	135	910	102
CAGCATATTGGGTCGAGTAG	ONE_INTERGENIC_SITE_295	549	780	1540	34	12	1476	78	1525	39
CAGCATCATGAAGCAATGCT	RIPK1	416	498	1031	30	7	982	237	1003	20
CAGCATCCGAGTGGTATCTG	PARP1	517	701	1388	13	18	1346	79	1375	117
CAGCATCTGAGGCTAACATT	SLCO1B3	431	600	1073	14	12	1124	28	1014	32
CAGCATCTGGCTGTGCTACG	SLC19A1	538	774	1128	23	17	1098	63	1033	53
CAGCATGACCCGAGTCATTG	RPN1	555	724	1419	6	6	1295	51	1441	26
CAGCATTATCTGCATACCAG	KDM6A	398	329	614	97	6	668	139	647	120
CAGCATTGGAACCGACCGGT	ONE_INTERGENIC_SITE_296	538	441	883	6	3	881	24	896	7
CAGCCAAGGAAGAGATGGAG	SDHC	416	683	1178	30	19	1110	88	1155	104
CAGCCACTGTCGGTCGTCTG	ONE_INTERGENIC_SITE_297	488	1001	1805	27	4	1789	309	1942	281
CAGCCAGACACCAAGCCGAA	LMO3	506	571	770	4	2	877	79	831	50
CAGCCAGAGCCCTTTACAGG	CRTC1	388	790	1268	204	27	1326	75	1291	41
CAGCCAGGAGAAGAACCAGC	UCHL5	501	419	641	0	0	538	2	502	11
CAGCCAGGGAGATTACTTGG	CUBN	513	664	1217	13	10	1208	132	1187	177
CAGCCCCTCGATCTAAGCAT	MECOM	563	427	981	13	5	807	56	873	16
CAGCCCGACAGAAAGATGAT	FZD7	384	451	865	63	7	936	21	824	14
CAGCCCGCTATTCGCAACCA	WT1	669	670	1246	7	2	1173	33	1135	34
CAGCCTAAAAATAAACCCGC	BUB1	600	199	343	27	2	287	199	268	126
CAGCCTAACCCGGCGTACAC	ONE_INTERGENIC_SITE_298	551	360	656	8	0	617	30	632	0
CAGCCTCCAGATACAGAATG	NEGR1	266	1064	1834	295	187	1785	69	1806	21
CAGCGCTTGCTCGTCGCTAT	NO_SITE_299	641	492	996	3	7	952	44	946	106
CAGCGGAGCTATGAACACTA	FH	552	464	656	4	1	545	17	552	23
CAGCGGCGATCGACGATCAT	NO_SITE_300	401	649	1088	56	3	945	41	1039	38
CAGCGGGATCCCCTTCAGTC	KDM4D	628	513	814	10	4	833	73	787	173
CAGCGGTGAAACAAGCGCTG	BCL2L1	533	582	842	2	0	878	29	875	8
CAGCTAATCCTCGCGATACG	NO_SITE_301	446	831	1641	38	12	1600	622	1673	323
CAGCTATAGAAGAATCCTCA	PRKAR1A	526	494	787	22	10	828	174	832	39
CAGCTCCAGTGATTGTGTCA	EPHA5	652	956	1540	34	6	1577	57	1549	42
CAGCTCTCGCGATACAACCA	ONE_INTERGENIC_SITE_302	622	681	1071	101	15	1043	394	1074	295
CAGCTCTTTCCAGACCATGT	TSPO	503	560	941	5	2	857	250	909	64
CAGCTGCACATGAACAAGGT	HDAC4	584	359	718	12	3	737	161	724	70
CAGCTGCCACCATGGAGGGT	CCND1	529	282	591	3	2	483	0	523	0
CAGCTGCCTAGACTTGTGGA	FANCG	653	639	1271	93	5	1350	8	1264	5
CAGCTGCGATGCATGCAGGT	ARFGAP3	406	535	1163	15	3	1078	62	1009	18
CAGCTGTTTGTAGAGTGTTG	CUL4A	431	1133	1889	11	4	1862	74	1889	112
CAGCTTACCTTGGAACAAGG	FNTB	569	337	585	2	1	543	1	485	0
CAGCTTATACAGCAGCGACG	RNF213	543	556	899	5	2	736	32	732	13
CAGCTTCCGCAACACCCGCG	MGMT	370	487	970	43	18	1063	101	1075	132
CAGCTTGAAACATAGTCCAA	ARID5B	521	453	659	16	6	672	1560	656	66747
CAGCTTGAGCAGCCCCACGT	JUN	502	399	595	4	1	526	20	554	8
CAGCTTGATAGCTACAAACG	APC	507	773	1268	9	3	1328	37	1387	21
CAGGAACAGAGACTGCTGAA	RBL2	421	714	1285	19	31	1471	100	1413	61
CAGGAACTCGTCCACGCTCA	PPP3R2	639	592	1246	14	2	1213	37	1218	13
CAGGAAGACTAATAGATGAG	LRP1B	396	826	1349	11	18	1490	53	1518	61
CAGGAATCTCCACTGAGTCG	SIRT4	478	813	1772	14	6	1660	131	1573	121
CAGGACGGGAGGATCTTCTC	CDA	545	501	771	7	1	703	30	686	11
CAGGACTCAAAAAGGACTCA	ERC1	660	530	1100	10	11	1040	213	1017	78
CAGGAGCTGCTTCCAGACAT	PLAUR	469	405	961	15	10	964	30	891	23
CAGGAGTTGTACGACGGTAC	NO_SITE_303	599	510	1079	17	3	1000	28	1102	23
CAGGATCAAGACGAAACTGT	PIM1	510	526	840	29	7	788	91	823	111
CAGGATCACGTAGATGACCA	SSTR1	465	727	1140	9	5	1206	69	1187	104
CAGGATCGATCGCGTAAGGT	NO_SITE_304	560	601	1058	11	4	1096	52	951	91
CAGGATGAGAAGAACACGGT	CIITA	570	552	1046	19	7	1073	82	988	69
CAGGATTATTATATTATGCG	MALT1	558	780	1331	34	12	1275	100	1301	44
CAGGCAAAGTCGCCTTCCAG	CDKN1A	486	968	1260	33	14	1303	141	1294	167
CAGGCAGGGAGACCTTGGAC	CDKN1A	629	415	784	10	3	750	99	777	15
CAGGCAGTTCATACAAATGC	BRCA1	376	358	695	11	3	587	7	607	5
CAGGCCACAGTAGTTCACGG	MTHFR	497	577	1173	15	0	1169	83	1059	31
CAGGCCTGTACCCGTTCGAG	STK11	533	657	1578	19	8	1319	17	1342	23
CAGGCGCCATCCAATACTGT	ONE_INTERGENIC_SITE_305	486	696	1155	53	19	1070	48	1108	53
CAGGCGCGACGCGATATACG	NO_SITE_306	488	1057	1660	21	5	1659	160	1598	117
CAGGCGCGCTACAGCCTGAG	TYMS	480	557	1188	2	2	1050	127	1099	19
CAGGCTATGACTATGTGGGA	DDR1	435	543	1184	35	9	1227	145	1212	123
CAGGCTATGTGGCTACCAGG	MAPK14	574	740	1221	64	33	1220	27	1204	36
CAGGCTCTGAAACATAGCAT	BCL2L12	423	562	1351	109	74	1301	53	1278	42
CAGGCTGCGCGCAAAGACAG	MYC	613	445	1039	0	0	954	14	950	1
CAGGCTTGGATATTAAATCA	WRN	407	619	1317	28	12	1265	48	1254	36
CAGGGACAAATACCGGTCTG	PRKCSH	439	816	1608	1294	190	1668	75	1763	70
CAGGGACACTGTCATGACTT	HDAC8	585	691	1365	30	12	1408	36	1422	23
CAGGGACCACTCACATGTAG	ITPA	301	528	997	15	2	988	23	970	15
CAGGGCATGTCCCTTGACAT	PICK1	608	631	1164	6	9	1129	90	991	80
CAGGGCGGGTGAGGGTGACG	CDKN2A	545	730	1462	8245	658	1307	1319	1352	1339
CAGGGCTGCTAACTGCTGGT	MGMT	363	617	1103	10	6	1160	60	1128	94
CAGGGCTTCATTATGACGCT	NR1D1	541	517	898	31	29	920	69	897	79
CAGGGGCCAGACAGTCAACG	MEN1	347	785	1265	67	26	1126	146	1091	97
CAGGGTATTGAATGCAACTG	DMD	614	652	1247	13	2	1328	57	1270	56
CAGGTAACAGTCAATTCCAA	FANCG	425	360	610	5	3	551	6	616	11
CAGGTACACAAGCTGCTCGG	RNF213	666	650	1126	47	9	1048	86	1073	69
CAGGTACAGCTGAACAACAG	WAS	427	529	991	11	2	1129	22	1061	14
CAGGTACATGAGCCAGAGTG	ADORA2A	390	773	1422	39	9	1518	46	1659	57
CAGGTAGAAGAGGTGCGAGG	IGF1	834	640	1146	22	7	1188	72	1099	57
CAGGTAGCGCTCGATACTCA	PTGER4	645	608	1180	41	4	1076	18	1007	18
CAGGTCCAAACGCGAACAGG	MYH9	430	548	1159	5	3	1280	44	1287	39
CAGGTCTGGTCACTAGACTC	ITK	425	592	1075	11	8	1080	352	1050	120
CAGGTGACGCTTCACGAACG	RAN	458	564	1312	2	0	1018	5	1061	2
CAGGTGCTGAATAAAAGGCC	CCR4	570	393	718	55	15	818	54	767	79
CAGGTGGAACTCCGAAGTGA	NECTIN4	415	790	1471	45	21	1374	27	1352	73
CAGGTGTAGACCTTGCACGG	CCND1	512	690	1440	5	3	1139	31	1248	8
CAGGTGTTTACAAACGCCCG	ONE_INTERGENIC_SITE_307	444	775	1234	11	3	1280	272	1186	96
CAGGTTCAGCAGATAGACGT	CXCR2	447	598	1200	15	7	1055	44	1136	35
CAGGTTCTGAGGCACGTGAA	SDHA	492	1026	1830	32	7	1719	48	1609	28
CAGTAACGCTCAACTGAAGG	AFDN	495	577	1023	35	11	958	55	946	123
CAGTACAGAATACACACGCA	WT1	573	542	895	35	5	892	44	982	40
CAGTACGCGCGTTGTCGAAC	NO_SITE_308	354	552	902	40	6	910	22	890	19
CAGTATCAAGCTGATCCTCT	INTS4	539	503	992	39	25	809	23	775	11
CAGTATGCACAGCTTTACGA	DLC1	616	371	581	6	1	538	13	681	18
CAGTATTTGCTCGCTCCGAA	ONE_INTERGENIC_SITE_309	428	575	963	22	10	844	24	981	27
CAGTCCAGTGTGGACGTCGT	ACER3	544	552	968	51	35	1012	91	1015	97
CAGTCCATATGAGATCGGCA	PLA2G4A	641	601	1054	16	4	968	215	986	77
CAGTCCCCCACAGTTATATG	ADAMTSL3	517	861	1607	19	6	1504	68	1436	146
CAGTCCGAGAGCGGCGCCTA	JUN	458	699	1479	17	7	1244	71	1271	53
CAGTCGAACGGGCGTACTAG	NO_SITE_310	491	858	1196	17	7	1168	238	1221	357
CAGTCGATAACGAAGGCGCG	NO_SITE_311	479	755	1570	45	28	1654	72	1666	71
CAGTCGTAGAGATCCAGAGG	STAG2	520	632	1230	2	2	1195	37	1236	12
CAGTCTTGATGACTAACGGC	STAT3	550	547	770	3	5	849	4	909	49
CAGTGACCAGAGTGCCGTCG	RUNX1	452	746	1390	42	20	1448	143	1387	49
CAGTGCACTGCTAATATACT	GUCY1A2	534	575	851	13	8	832	115	881	78
CAGTGCCAACCCCTTACTGG	MYH1	538	667	1234	4889	890	1280	72	1323	96
CAGTGCCGAAGTCTACACGG	PRKAR1A	446	568	1215	15	2	1129	5	1148	12
CAGTGCCGAATGTGTGACCC	TNFRSF14	619	515	1032	3	3	1033	51	1017	24
CAGTGCTATGTACAGCTCCG	ELF3	449	806	1646	5	1	1628	56	1641	13
CAGTGCTCGTAAAAACAGAT	SF3B1	528	411	556	128	94	588	188	567	150
CAGTGCTCTCAGTATATACG	APC	435	635	1213	6	0	1322	10	1311	24
CAGTGCTGATGTGAACCACG	CA9	312	835	1737	74	10	1586	129	1496	81
CAGTGGAGAGTCCAAAACAA	CA4	398	568	969	35202	8957	951	58	860	82
CAGTGGTAAAGGCAATCCCG	CTNNB1	451	386	916	18	4	789	43	747	23
CAGTGTCAGGACTTCCACGG	NFKBIZ	685	504	1012	620	32	1024	130	1031	31
CAGTTACAGAATTTGTCGGG	SLC22A2	705	598	1152	55	37	1195	37	1185	10
CAGTTATCATGTATACGAGT	ACSL3	336	530	654	12	1	645	734	627	12
CAGTTCCAGATCGCGCACTG	CEBPA	463	660	1226	64	31	1190	37	1227	23
CAGTTCCAGCCAAATAACAC	ROBO2	602	203	404	2	1	306	3	382	4
CAGTTGAACCCATCTGTCCG	ATP6V0A1	340	737	1220	43	9	1271	26	1336	45
[truncated: 4,006 more rows]
