# Supplementary material for: Individualized Pooled CRISPR/Cas9 Screenings Identify CDK2 as a Druggable Vulnerability in a Canine Mammary Carcinoma Patient
Source: Vet Sci. 2025 Feb 18;12(2):183. doi: 10.3390/vetsci12020183 (PMC11861728; doi:10.3390/vetsci12020183)
Supplement: Supplementary file 1 [file vetsci-12-00183-s001.zip › Supplementary Table S4.xlsx]

## Sheet: enrichment.Process(4)
Supplementary Table S4: Biological processes (Gene Ontology) of the essential genes for ORG-63-C dispensable for ORG-63-N (epigenetic screen)
#term ID	term description	observed gene count	background gene count	strength	false discovery rate	matching proteins in your network (IDs)	matching proteins in your network (labels)
GO:0006325	Chromatin organization	25	713	1.18	3.25e-20	9606.ENSP00000217964,9606.ENSP00000220514,9606.ENSP00000262519,9606.ENSP00000266970,9606.ENSP00000268712,9606.ENSP00000283131,9606.ENSP00000309790,9606.ENSP00000311513,9606.ENSP00000313950,9606.ENSP00000316578,9606.ENSP00000317992,9606.ENSP00000318297,9606.ENSP00000325290,9606.ENSP00000336868,9606.ENSP00000343535,9606.ENSP00000346464,9606.ENSP00000353458,9606.ENSP00000359531,9606.ENSP00000360613,…	TBL1X,OIP5,SETD1A,CDK2,NCOR1,SMARCA5,MIS18BP1,RSF1,AURKB,SUZ12,NOC2L,RUVBL1,GSG2,CENPA,USP7,VPS72,BAZ1A,GTF2B,UBE2A,GTF3C4,HDAC1,CHEK1,ACTL6A,KDM8,NAP1L1
GO:0051276	Chromosome organization	28	1066	1.06	3.25e-20	9606.ENSP00000217964,9606.ENSP00000220514,9606.ENSP00000262519,9606.ENSP00000266970,9606.ENSP00000268712,9606.ENSP00000283131,9606.ENSP00000286398,9606.ENSP00000309790,9606.ENSP00000311513,9606.ENSP00000313950,9606.ENSP00000316578,9606.ENSP00000317992,9606.ENSP00000318297,9606.ENSP00000325290,9606.ENSP00000336868,9606.ENSP00000343535,9606.ENSP00000346464,9606.ENSP00000350512,9606.ENSP00000353458,…	TBL1X,OIP5,SETD1A,CDK2,NCOR1,SMARCA5,SMC2,MIS18BP1,RSF1,AURKB,SUZ12,NOC2L,RUVBL1,GSG2,CENPA,USP7,VPS72,COPS5,BAZ1A,GTF2B,UBE2A,GTF3C4,HDAC1,PCNA,CHEK1,ACTL6A,KDM8,NAP1L1
GO:0016570	Histone modification	17	351	1.32	8.99e-15	9606.ENSP00000217964,9606.ENSP00000262519,9606.ENSP00000266970,9606.ENSP00000311513,9606.ENSP00000313950,9606.ENSP00000316578,9606.ENSP00000318297,9606.ENSP00000325290,9606.ENSP00000343535,9606.ENSP00000353458,9606.ENSP00000359531,9606.ENSP00000360613,9606.ENSP00000361219,9606.ENSP00000362649,9606.ENSP00000388648,9606.ENSP00000397552,9606.ENSP00000398410	TBL1X,SETD1A,CDK2,RSF1,AURKB,SUZ12,RUVBL1,GSG2,USP7,BAZ1A,GTF2B,UBE2A,GTF3C4,HDAC1,CHEK1,ACTL6A,KDM8
GO:0019219	Regulation of nucleobase-containing compound metabolic process	32	3982	0.54	8.84e-10	9606.ENSP00000209875,9606.ENSP00000217964,9606.ENSP00000266970,9606.ENSP00000268712,9606.ENSP00000283131,9606.ENSP00000297347,9606.ENSP00000298532,9606.ENSP00000311513,9606.ENSP00000313950,9606.ENSP00000316578,9606.ENSP00000317992,9606.ENSP00000318297,9606.ENSP00000340176,9606.ENSP00000343535,9606.ENSP00000346464,9606.ENSP00000350512,9606.ENSP00000353458,9606.ENSP00000359531,9606.ENSP00000359837,…	CBX5,TBL1X,CDK2,NCOR1,SMARCA5,MED30,SNAPC4,RSF1,AURKB,SUZ12,NOC2L,RUVBL1,RBPMS,USP7,VPS72,COPS5,BAZ1A,GTF2B,ZZZ3,TAF8,HDAC1,TFDP1,SPEN,PCNA,SRSF2,DDX17,CHEK1,ACTL6A,KDM8,ECD,OTUB1,SRSF5
GO:0006357	Regulation of transcription by rna polymerase ii	25	2172	0.7	1.03e-09	9606.ENSP00000209875,9606.ENSP00000217964,9606.ENSP00000266970,9606.ENSP00000268712,9606.ENSP00000283131,9606.ENSP00000297347,9606.ENSP00000298532,9606.ENSP00000311513,9606.ENSP00000313950,9606.ENSP00000316578,9606.ENSP00000317992,9606.ENSP00000318297,9606.ENSP00000346464,9606.ENSP00000350512,9606.ENSP00000353458,9606.ENSP00000359531,9606.ENSP00000359837,9606.ENSP00000362649,9606.ENSP00000364519,…	CBX5,TBL1X,CDK2,NCOR1,SMARCA5,MED30,SNAPC4,RSF1,AURKB,SUZ12,NOC2L,RUVBL1,VPS72,COPS5,BAZ1A,GTF2B,ZZZ3,HDAC1,TFDP1,SPEN,PCNA,DDX17,CHEK1,ACTL6A,ECD
GO:0006996	Organelle organization	30	3450	0.58	1.03e-09	9606.ENSP00000217964,9606.ENSP00000220514,9606.ENSP00000262519,9606.ENSP00000266970,9606.ENSP00000268712,9606.ENSP00000283131,9606.ENSP00000286398,9606.ENSP00000309790,9606.ENSP00000311513,9606.ENSP00000313950,9606.ENSP00000316578,9606.ENSP00000317992,9606.ENSP00000318297,9606.ENSP00000325290,9606.ENSP00000336868,9606.ENSP00000343535,9606.ENSP00000346464,9606.ENSP00000350512,9606.ENSP00000353458,…	TBL1X,OIP5,SETD1A,CDK2,NCOR1,SMARCA5,SMC2,MIS18BP1,RSF1,AURKB,SUZ12,NOC2L,RUVBL1,GSG2,CENPA,USP7,VPS72,COPS5,BAZ1A,GTF2B,UBE2A,GTF3C4,HDAC1,RCC1,TFDP1,PCNA,CHEK1,ACTL6A,KDM8,NAP1L1
GO:0051252	Regulation of rna metabolic process	31	3722	0.56	1.03e-09	9606.ENSP00000209875,9606.ENSP00000217964,9606.ENSP00000266970,9606.ENSP00000268712,9606.ENSP00000283131,9606.ENSP00000297347,9606.ENSP00000298532,9606.ENSP00000311513,9606.ENSP00000313950,9606.ENSP00000316578,9606.ENSP00000317992,9606.ENSP00000318297,9606.ENSP00000340176,9606.ENSP00000343535,9606.ENSP00000346464,9606.ENSP00000350512,9606.ENSP00000353458,9606.ENSP00000359531,9606.ENSP00000359837,…	CBX5,TBL1X,CDK2,NCOR1,SMARCA5,MED30,SNAPC4,RSF1,AURKB,SUZ12,NOC2L,RUVBL1,RBPMS,USP7,VPS72,COPS5,BAZ1A,GTF2B,ZZZ3,TAF8,HDAC1,TFDP1,SPEN,PCNA,SRSF2,DDX17,CHEK1,ACTL6A,KDM8,ECD,SRSF5
GO:1903506	Regulation of nucleic acid-templated transcription	30	3447	0.58	1.03e-09	9606.ENSP00000209875,9606.ENSP00000217964,9606.ENSP00000266970,9606.ENSP00000268712,9606.ENSP00000283131,9606.ENSP00000297347,9606.ENSP00000298532,9606.ENSP00000311513,9606.ENSP00000313950,9606.ENSP00000316578,9606.ENSP00000317992,9606.ENSP00000318297,9606.ENSP00000340176,9606.ENSP00000343535,9606.ENSP00000346464,9606.ENSP00000350512,9606.ENSP00000353458,9606.ENSP00000359531,9606.ENSP00000359837,…	CBX5,TBL1X,CDK2,NCOR1,SMARCA5,MED30,SNAPC4,RSF1,AURKB,SUZ12,NOC2L,RUVBL1,RBPMS,USP7,VPS72,COPS5,BAZ1A,GTF2B,ZZZ3,TAF8,HDAC1,TFDP1,SPEN,PCNA,SRSF2,DDX17,CHEK1,ACTL6A,KDM8,ECD
GO:0043044	ATP-dependent chromatin remodeling	9	91	1.63	1.43e-09	9606.ENSP00000220514,9606.ENSP00000283131,9606.ENSP00000309790,9606.ENSP00000311513,9606.ENSP00000318297,9606.ENSP00000336868,9606.ENSP00000346464,9606.ENSP00000362649,9606.ENSP00000397552	OIP5,SMARCA5,MIS18BP1,RSF1,RUVBL1,CENPA,VPS72,HDAC1,ACTL6A
GO:0090304	Nucleic acid metabolic process	24	2178	0.68	5.47e-09	9606.ENSP00000266970,9606.ENSP00000268482,9606.ENSP00000283131,9606.ENSP00000297347,9606.ENSP00000298532,9606.ENSP00000311513,9606.ENSP00000318297,9606.ENSP00000326261,9606.ENSP00000340176,9606.ENSP00000343535,9606.ENSP00000350512,9606.ENSP00000359531,9606.ENSP00000360613,9606.ENSP00000361219,9606.ENSP00000362068,9606.ENSP00000364519,9606.ENSP00000368458,9606.ENSP00000376276,9606.ENSP00000380033,…	CDK2,DHX38,SMARCA5,MED30,SNAPC4,RSF1,RUVBL1,SRRM1,RBPMS,USP7,COPS5,GTF2B,UBE2A,GTF3C4,TAF8,TFDP1,PCNA,SRSF2,DDX17,CHEK1,ACTL6A,ECD,OTUB1,SRSF5
GO:0006355	Regulation of transcription, dna-templated	28	3388	0.56	2.39e-08	9606.ENSP00000209875,9606.ENSP00000217964,9606.ENSP00000266970,9606.ENSP00000268712,9606.ENSP00000283131,9606.ENSP00000297347,9606.ENSP00000298532,9606.ENSP00000311513,9606.ENSP00000313950,9606.ENSP00000316578,9606.ENSP00000317992,9606.ENSP00000318297,9606.ENSP00000343535,9606.ENSP00000346464,9606.ENSP00000350512,9606.ENSP00000353458,9606.ENSP00000359531,9606.ENSP00000359837,9606.ENSP00000362068,…	CBX5,TBL1X,CDK2,NCOR1,SMARCA5,MED30,SNAPC4,RSF1,AURKB,SUZ12,NOC2L,RUVBL1,USP7,VPS72,COPS5,BAZ1A,GTF2B,ZZZ3,TAF8,HDAC1,TFDP1,SPEN,PCNA,DDX17,CHEK1,ACTL6A,KDM8,ECD
GO:0006338	Chromatin remodeling	10	206	1.32	4.16e-08	9606.ENSP00000220514,9606.ENSP00000283131,9606.ENSP00000309790,9606.ENSP00000311513,9606.ENSP00000318297,9606.ENSP00000336868,9606.ENSP00000346464,9606.ENSP00000353458,9606.ENSP00000362649,9606.ENSP00000397552	OIP5,SMARCA5,MIS18BP1,RSF1,RUVBL1,CENPA,VPS72,BAZ1A,HDAC1,ACTL6A
GO:0006323	DNA packaging	10	215	1.31	5.49e-08	9606.ENSP00000220514,9606.ENSP00000283131,9606.ENSP00000286398,9606.ENSP00000309790,9606.ENSP00000311513,9606.ENSP00000317992,9606.ENSP00000318297,9606.ENSP00000336868,9606.ENSP00000362649,9606.ENSP00000477538	OIP5,SMARCA5,SMC2,MIS18BP1,RSF1,NOC2L,RUVBL1,CENPA,HDAC1,NAP1L1
GO:0043486	Histone exchange	7	59	1.71	9.78e-08	9606.ENSP00000220514,9606.ENSP00000283131,9606.ENSP00000309790,9606.ENSP00000311513,9606.ENSP00000318297,9606.ENSP00000336868,9606.ENSP00000346464	OIP5,SMARCA5,MIS18BP1,RSF1,RUVBL1,CENPA,VPS72
GO:0031497	Chromatin assembly	9	172	1.36	1.7e-07	9606.ENSP00000220514,9606.ENSP00000283131,9606.ENSP00000309790,9606.ENSP00000311513,9606.ENSP00000317992,9606.ENSP00000318297,9606.ENSP00000336868,9606.ENSP00000362649,9606.ENSP00000477538	OIP5,SMARCA5,MIS18BP1,RSF1,NOC2L,RUVBL1,CENPA,HDAC1,NAP1L1
GO:0045935	Positive regulation of nucleobase-containing compound metabolic process	21	1927	0.68	1.72e-07	9606.ENSP00000217964,9606.ENSP00000266970,9606.ENSP00000283131,9606.ENSP00000297347,9606.ENSP00000311513,9606.ENSP00000313950,9606.ENSP00000318297,9606.ENSP00000340176,9606.ENSP00000343535,9606.ENSP00000350512,9606.ENSP00000359531,9606.ENSP00000362068,9606.ENSP00000362649,9606.ENSP00000364519,9606.ENSP00000368458,9606.ENSP00000380033,9606.ENSP00000388648,9606.ENSP00000397552,9606.ENSP00000398410,…	TBL1X,CDK2,SMARCA5,MED30,RSF1,AURKB,RUVBL1,RBPMS,USP7,COPS5,GTF2B,TAF8,HDAC1,TFDP1,PCNA,DDX17,CHEK1,ACTL6A,KDM8,ECD,SRSF5
GO:0034080	CENP-A containing nucleosome assembly	6	43	1.78	6.85e-07	9606.ENSP00000220514,9606.ENSP00000283131,9606.ENSP00000309790,9606.ENSP00000311513,9606.ENSP00000318297,9606.ENSP00000336868	OIP5,SMARCA5,MIS18BP1,RSF1,RUVBL1,CENPA
GO:0043170	Macromolecule metabolic process	34	6137	0.38	6.87e-07	9606.ENSP00000217964,9606.ENSP00000262519,9606.ENSP00000266970,9606.ENSP00000268482,9606.ENSP00000282903,9606.ENSP00000283131,9606.ENSP00000297347,9606.ENSP00000298532,9606.ENSP00000311513,9606.ENSP00000313950,9606.ENSP00000316578,9606.ENSP00000318297,9606.ENSP00000325290,9606.ENSP00000326261,9606.ENSP00000340176,9606.ENSP00000343535,9606.ENSP00000350512,9606.ENSP00000353458,9606.ENSP00000359531,…	TBL1X,SETD1A,CDK2,DHX38,PLOD2,SMARCA5,MED30,SNAPC4,RSF1,AURKB,SUZ12,RUVBL1,GSG2,SRRM1,RBPMS,USP7,COPS5,BAZ1A,GTF2B,UBE2A,GTF3C4,TAF8,HDAC1,TFDP1,PCNA,SRSF2,DDX17,CHEK1,ACTL6A,KDM8,ECD,OTUB1,SRSF5,NAP1L1
GO:0010468	Regulation of gene expression	30	4813	0.43	1.38e-06	9606.ENSP00000209875,9606.ENSP00000217964,9606.ENSP00000266970,9606.ENSP00000268712,9606.ENSP00000283131,9606.ENSP00000297347,9606.ENSP00000298532,9606.ENSP00000311513,9606.ENSP00000313950,9606.ENSP00000316578,9606.ENSP00000317992,9606.ENSP00000318297,9606.ENSP00000343535,9606.ENSP00000346464,9606.ENSP00000350512,9606.ENSP00000353458,9606.ENSP00000359531,9606.ENSP00000359837,9606.ENSP00000362068,…	CBX5,TBL1X,CDK2,NCOR1,SMARCA5,MED30,SNAPC4,RSF1,AURKB,SUZ12,NOC2L,RUVBL1,USP7,VPS72,COPS5,BAZ1A,GTF2B,ZZZ3,TAF8,HDAC1,TFDP1,SPEN,PCNA,SRSF2,DDX17,CHEK1,ACTL6A,KDM8,ECD,SRSF5
GO:0071840	Cellular component organization or biogenesis	32	5633	0.39	1.94e-06	9606.ENSP00000217964,9606.ENSP00000220514,9606.ENSP00000262519,9606.ENSP00000266970,9606.ENSP00000268712,9606.ENSP00000283131,9606.ENSP00000286398,9606.ENSP00000309790,9606.ENSP00000311513,9606.ENSP00000313950,9606.ENSP00000316578,9606.ENSP00000317992,9606.ENSP00000318297,9606.ENSP00000325290,9606.ENSP00000336868,9606.ENSP00000343535,9606.ENSP00000346464,9606.ENSP00000350512,9606.ENSP00000353458,…	TBL1X,OIP5,SETD1A,CDK2,NCOR1,SMARCA5,SMC2,MIS18BP1,RSF1,AURKB,SUZ12,NOC2L,RUVBL1,GSG2,CENPA,USP7,VPS72,COPS5,BAZ1A,GTF2B,UBE2A,GTF3C4,HDAC1,RCC1,TFDP1,PCNA,DDX17,CHEK1,ACTL6A,KDM8,SRSF5,NAP1L1
GO:0071824	protein-DNA complex subunit organization	9	255	1.19	2.55e-06	9606.ENSP00000220514,9606.ENSP00000283131,9606.ENSP00000309790,9606.ENSP00000311513,9606.ENSP00000318297,9606.ENSP00000336868,9606.ENSP00000346464,9606.ENSP00000359531,9606.ENSP00000477538	OIP5,SMARCA5,MIS18BP1,RSF1,RUVBL1,CENPA,VPS72,GTF2B,NAP1L1
GO:0034728	Nucleosome organization	8	176	1.3	2.79e-06	9606.ENSP00000220514,9606.ENSP00000283131,9606.ENSP00000309790,9606.ENSP00000311513,9606.ENSP00000318297,9606.ENSP00000336868,9606.ENSP00000346464,9606.ENSP00000477538	OIP5,SMARCA5,MIS18BP1,RSF1,RUVBL1,CENPA,VPS72,NAP1L1
GO:0010557	Positive regulation of macromolecule biosynthetic process	19	1906	0.64	4.11e-06	9606.ENSP00000217964,9606.ENSP00000266970,9606.ENSP00000283131,9606.ENSP00000297347,9606.ENSP00000311513,9606.ENSP00000313950,9606.ENSP00000318297,9606.ENSP00000340176,9606.ENSP00000350512,9606.ENSP00000359531,9606.ENSP00000362068,9606.ENSP00000362649,9606.ENSP00000364519,9606.ENSP00000368458,9606.ENSP00000380033,9606.ENSP00000388648,9606.ENSP00000397552,9606.ENSP00000398410,9606.ENSP00000401566	TBL1X,CDK2,SMARCA5,MED30,RSF1,AURKB,RUVBL1,RBPMS,COPS5,GTF2B,TAF8,HDAC1,TFDP1,PCNA,DDX17,CHEK1,ACTL6A,KDM8,ECD
GO:0016043	Cellular component organization	31	5447	0.39	4.14e-06	9606.ENSP00000217964,9606.ENSP00000220514,9606.ENSP00000262519,9606.ENSP00000266970,9606.ENSP00000268712,9606.ENSP00000283131,9606.ENSP00000286398,9606.ENSP00000309790,9606.ENSP00000311513,9606.ENSP00000313950,9606.ENSP00000316578,9606.ENSP00000317992,9606.ENSP00000318297,9606.ENSP00000325290,9606.ENSP00000336868,9606.ENSP00000343535,9606.ENSP00000346464,9606.ENSP00000350512,9606.ENSP00000353458,…	TBL1X,OIP5,SETD1A,CDK2,NCOR1,SMARCA5,SMC2,MIS18BP1,RSF1,AURKB,SUZ12,NOC2L,RUVBL1,GSG2,CENPA,USP7,VPS72,COPS5,BAZ1A,GTF2B,UBE2A,GTF3C4,HDAC1,RCC1,TFDP1,PCNA,CHEK1,ACTL6A,KDM8,SRSF5,NAP1L1
GO:0051254	Positive regulation of rna metabolic process	18	1759	0.65	7.35e-06	9606.ENSP00000217964,9606.ENSP00000266970,9606.ENSP00000283131,9606.ENSP00000297347,9606.ENSP00000311513,9606.ENSP00000318297,9606.ENSP00000340176,9606.ENSP00000350512,9606.ENSP00000359531,9606.ENSP00000362068,9606.ENSP00000362649,9606.ENSP00000364519,9606.ENSP00000380033,9606.ENSP00000388648,9606.ENSP00000397552,9606.ENSP00000398410,9606.ENSP00000401566,9606.ENSP00000452123	TBL1X,CDK2,SMARCA5,MED30,RSF1,RUVBL1,RBPMS,COPS5,GTF2B,TAF8,HDAC1,TFDP1,DDX17,CHEK1,ACTL6A,KDM8,ECD,SRSF5
GO:0018205	Peptidyl-lysine modification	9	299	1.12	7.97e-06	9606.ENSP00000262519,9606.ENSP00000282903,9606.ENSP00000311513,9606.ENSP00000316578,9606.ENSP00000318297,9606.ENSP00000353458,9606.ENSP00000359531,9606.ENSP00000361219,9606.ENSP00000397552	SETD1A,PLOD2,RSF1,SUZ12,RUVBL1,BAZ1A,GTF2B,GTF3C4,ACTL6A
GO:0031328	Positive regulation of cellular biosynthetic process	19	2005	0.61	8.12e-06	9606.ENSP00000217964,9606.ENSP00000266970,9606.ENSP00000283131,9606.ENSP00000297347,9606.ENSP00000311513,9606.ENSP00000313950,9606.ENSP00000318297,9606.ENSP00000340176,9606.ENSP00000350512,9606.ENSP00000359531,9606.ENSP00000362068,9606.ENSP00000362649,9606.ENSP00000364519,9606.ENSP00000368458,9606.ENSP00000380033,9606.ENSP00000388648,9606.ENSP00000397552,9606.ENSP00000398410,9606.ENSP00000401566	TBL1X,CDK2,SMARCA5,MED30,RSF1,AURKB,RUVBL1,RBPMS,COPS5,GTF2B,TAF8,HDAC1,TFDP1,PCNA,DDX17,CHEK1,ACTL6A,KDM8,ECD
GO:0006334	Nucleosome assembly	7	135	1.35	8.87e-06	9606.ENSP00000220514,9606.ENSP00000283131,9606.ENSP00000309790,9606.ENSP00000311513,9606.ENSP00000318297,9606.ENSP00000336868,9606.ENSP00000477538	OIP5,SMARCA5,MIS18BP1,RSF1,RUVBL1,CENPA,NAP1L1
GO:0065004	protein-DNA complex assembly	8	213	1.21	9.05e-06	9606.ENSP00000220514,9606.ENSP00000283131,9606.ENSP00000309790,9606.ENSP00000311513,9606.ENSP00000318297,9606.ENSP00000336868,9606.ENSP00000359531,9606.ENSP00000477538	OIP5,SMARCA5,MIS18BP1,RSF1,RUVBL1,CENPA,GTF2B,NAP1L1
GO:0018193	Peptidyl-amino acid modification	13	867	0.81	1.33e-05	9606.ENSP00000262519,9606.ENSP00000266970,9606.ENSP00000282903,9606.ENSP00000311513,9606.ENSP00000313950,9606.ENSP00000316578,9606.ENSP00000318297,9606.ENSP00000325290,9606.ENSP00000353458,9606.ENSP00000359531,9606.ENSP00000361219,9606.ENSP00000388648,9606.ENSP00000397552	SETD1A,CDK2,PLOD2,RSF1,AURKB,SUZ12,RUVBL1,GSG2,BAZ1A,GTF2B,GTF3C4,CHEK1,ACTL6A
GO:1903508	Positive regulation of nucleic acid-templated transcription	17	1670	0.65	1.88e-05	9606.ENSP00000217964,9606.ENSP00000266970,9606.ENSP00000283131,9606.ENSP00000297347,9606.ENSP00000311513,9606.ENSP00000318297,9606.ENSP00000340176,9606.ENSP00000350512,9606.ENSP00000359531,9606.ENSP00000362068,9606.ENSP00000362649,9606.ENSP00000364519,9606.ENSP00000380033,9606.ENSP00000388648,9606.ENSP00000397552,9606.ENSP00000398410,9606.ENSP00000401566	TBL1X,CDK2,SMARCA5,MED30,RSF1,RUVBL1,RBPMS,COPS5,GTF2B,TAF8,HDAC1,TFDP1,DDX17,CHEK1,ACTL6A,KDM8,ECD
GO:0007049	Cell cycle	15	1313	0.7	3.11e-05	9606.ENSP00000220514,9606.ENSP00000266970,9606.ENSP00000268712,9606.ENSP00000286398,9606.ENSP00000309790,9606.ENSP00000313950,9606.ENSP00000318297,9606.ENSP00000325290,9606.ENSP00000336868,9606.ENSP00000362937,9606.ENSP00000364519,9606.ENSP00000368458,9606.ENSP00000376276,9606.ENSP00000388648,9606.ENSP00000398410	OIP5,CDK2,NCOR1,SMC2,MIS18BP1,AURKB,RUVBL1,GSG2,CENPA,RCC1,TFDP1,PCNA,SRSF2,CHEK1,KDM8
GO:0045934	Negative regulation of nucleobase-containing compound metabolic process	16	1528	0.66	3.33e-05	9606.ENSP00000209875,9606.ENSP00000217964,9606.ENSP00000266970,9606.ENSP00000268712,9606.ENSP00000283131,9606.ENSP00000311513,9606.ENSP00000313950,9606.ENSP00000316578,9606.ENSP00000317992,9606.ENSP00000346464,9606.ENSP00000362649,9606.ENSP00000364912,9606.ENSP00000368458,9606.ENSP00000376276,9606.ENSP00000398410,9606.ENSP00000444357	CBX5,TBL1X,CDK2,NCOR1,SMARCA5,RSF1,AURKB,SUZ12,NOC2L,VPS72,HDAC1,SPEN,PCNA,SRSF2,KDM8,OTUB1
GO:1903507	Negative regulation of nucleic acid-templated transcription	15	1324	0.69	3.34e-05	9606.ENSP00000209875,9606.ENSP00000217964,9606.ENSP00000266970,9606.ENSP00000268712,9606.ENSP00000283131,9606.ENSP00000311513,9606.ENSP00000313950,9606.ENSP00000316578,9606.ENSP00000317992,9606.ENSP00000346464,9606.ENSP00000362649,9606.ENSP00000364912,9606.ENSP00000368458,9606.ENSP00000376276,9606.ENSP00000398410	CBX5,TBL1X,CDK2,NCOR1,SMARCA5,RSF1,AURKB,SUZ12,NOC2L,VPS72,HDAC1,SPEN,PCNA,SRSF2,KDM8
GO:0060255	Regulation of macromolecule metabolic process	32	6407	0.34	3.57e-05	9606.ENSP00000209875,9606.ENSP00000217964,9606.ENSP00000266970,9606.ENSP00000268712,9606.ENSP00000283131,9606.ENSP00000297347,9606.ENSP00000298532,9606.ENSP00000311513,9606.ENSP00000313950,9606.ENSP00000316578,9606.ENSP00000317992,9606.ENSP00000318297,9606.ENSP00000340176,9606.ENSP00000343535,9606.ENSP00000346464,9606.ENSP00000350512,9606.ENSP00000353458,9606.ENSP00000359531,9606.ENSP00000359837,…	CBX5,TBL1X,CDK2,NCOR1,SMARCA5,MED30,SNAPC4,RSF1,AURKB,SUZ12,NOC2L,RUVBL1,RBPMS,USP7,VPS72,COPS5,BAZ1A,GTF2B,ZZZ3,TAF8,HDAC1,TFDP1,SPEN,PCNA,SRSF2,DDX17,CHEK1,ACTL6A,KDM8,ECD,OTUB1,SRSF5
GO:0006807	Nitrogen compound metabolic process	33	6852	0.32	4.07e-05	9606.ENSP00000217964,9606.ENSP00000262519,9606.ENSP00000266970,9606.ENSP00000268482,9606.ENSP00000282903,9606.ENSP00000283131,9606.ENSP00000297347,9606.ENSP00000298532,9606.ENSP00000311513,9606.ENSP00000313950,9606.ENSP00000316578,9606.ENSP00000318297,9606.ENSP00000325290,9606.ENSP00000326261,9606.ENSP00000340176,9606.ENSP00000343535,9606.ENSP00000350512,9606.ENSP00000353458,9606.ENSP00000359531,…	TBL1X,SETD1A,CDK2,DHX38,PLOD2,SMARCA5,MED30,SNAPC4,RSF1,AURKB,SUZ12,RUVBL1,GSG2,SRRM1,RBPMS,USP7,COPS5,BAZ1A,GTF2B,UBE2A,GTF3C4,TAF8,HDAC1,TFDP1,PCNA,SRSF2,DDX17,CHEK1,ACTL6A,KDM8,ECD,OTUB1,SRSF5
GO:0016573	Histone acetylation	6	105	1.4	4.11e-05	9606.ENSP00000311513,9606.ENSP00000318297,9606.ENSP00000353458,9606.ENSP00000359531,9606.ENSP00000361219,9606.ENSP00000397552	RSF1,RUVBL1,BAZ1A,GTF2B,GTF3C4,ACTL6A
GO:0006464	Cellular protein modification process	22	3063	0.49	4.17e-05	9606.ENSP00000217964,9606.ENSP00000262519,9606.ENSP00000266970,9606.ENSP00000282903,9606.ENSP00000297347,9606.ENSP00000311513,9606.ENSP00000313950,9606.ENSP00000316578,9606.ENSP00000318297,9606.ENSP00000325290,9606.ENSP00000343535,9606.ENSP00000350512,9606.ENSP00000353458,9606.ENSP00000359531,9606.ENSP00000360613,9606.ENSP00000361219,9606.ENSP00000362649,9606.ENSP00000368458,9606.ENSP00000388648,…	TBL1X,SETD1A,CDK2,PLOD2,MED30,RSF1,AURKB,SUZ12,RUVBL1,GSG2,USP7,COPS5,BAZ1A,GTF2B,UBE2A,GTF3C4,HDAC1,PCNA,CHEK1,ACTL6A,KDM8,OTUB1
GO:0044237	Cellular metabolic process	34	7513	0.29	8.72e-05	9606.ENSP00000217964,9606.ENSP00000262519,9606.ENSP00000266970,9606.ENSP00000268482,9606.ENSP00000282903,9606.ENSP00000283131,9606.ENSP00000297347,9606.ENSP00000298532,9606.ENSP00000311513,9606.ENSP00000313950,9606.ENSP00000316578,9606.ENSP00000318297,9606.ENSP00000325290,9606.ENSP00000326261,9606.ENSP00000340176,9606.ENSP00000343535,9606.ENSP00000350512,9606.ENSP00000353458,9606.ENSP00000359531,…	TBL1X,SETD1A,CDK2,DHX38,PLOD2,SMARCA5,MED30,SNAPC4,RSF1,AURKB,SUZ12,RUVBL1,GSG2,SRRM1,RBPMS,USP7,COPS5,BAZ1A,GTF2B,UBE2A,GTF3C4,TAF8,HDAC1,TFDP1,PCNA,SRSF2,DDX17,CHEK1,ACTL6A,KDM8,ECD,OTUB1,SRSF5,NAP1L1
GO:0045892	Negative regulation of transcription, dna-templated	14	1273	0.68	0.00012	9606.ENSP00000209875,9606.ENSP00000217964,9606.ENSP00000266970,9606.ENSP00000268712,9606.ENSP00000283131,9606.ENSP00000311513,9606.ENSP00000313950,9606.ENSP00000316578,9606.ENSP00000317992,9606.ENSP00000346464,9606.ENSP00000362649,9606.ENSP00000364912,9606.ENSP00000368458,9606.ENSP00000398410	CBX5,TBL1X,CDK2,NCOR1,SMARCA5,RSF1,AURKB,SUZ12,NOC2L,VPS72,HDAC1,SPEN,PCNA,KDM8
GO:0044260	Cellular macromolecule metabolic process	27	4976	0.37	0.00018	9606.ENSP00000217964,9606.ENSP00000262519,9606.ENSP00000266970,9606.ENSP00000282903,9606.ENSP00000283131,9606.ENSP00000297347,9606.ENSP00000298532,9606.ENSP00000311513,9606.ENSP00000313950,9606.ENSP00000316578,9606.ENSP00000318297,9606.ENSP00000325290,9606.ENSP00000343535,9606.ENSP00000350512,9606.ENSP00000353458,9606.ENSP00000359531,9606.ENSP00000360613,9606.ENSP00000361219,9606.ENSP00000362068,…	TBL1X,SETD1A,CDK2,PLOD2,SMARCA5,MED30,SNAPC4,RSF1,AURKB,SUZ12,RUVBL1,GSG2,USP7,COPS5,BAZ1A,GTF2B,UBE2A,GTF3C4,TAF8,HDAC1,TFDP1,PCNA,CHEK1,ACTL6A,KDM8,OTUB1,NAP1L1
GO:0016572	Histone phosphorylation	4	31	1.75	0.0002	9606.ENSP00000266970,9606.ENSP00000313950,9606.ENSP00000325290,9606.ENSP00000388648	CDK2,AURKB,GSG2,CHEK1
GO:0044238	Primary metabolic process	33	7332	0.29	0.0002	9606.ENSP00000217964,9606.ENSP00000262519,9606.ENSP00000266970,9606.ENSP00000268482,9606.ENSP00000282903,9606.ENSP00000283131,9606.ENSP00000297347,9606.ENSP00000298532,9606.ENSP00000311513,9606.ENSP00000313950,9606.ENSP00000316578,9606.ENSP00000318297,9606.ENSP00000325290,9606.ENSP00000326261,9606.ENSP00000340176,9606.ENSP00000343535,9606.ENSP00000350512,9606.ENSP00000353458,9606.ENSP00000359531,…	TBL1X,SETD1A,CDK2,DHX38,PLOD2,SMARCA5,MED30,SNAPC4,RSF1,AURKB,SUZ12,RUVBL1,GSG2,SRRM1,RBPMS,USP7,COPS5,BAZ1A,GTF2B,UBE2A,GTF3C4,TAF8,HDAC1,TFDP1,PCNA,SRSF2,DDX17,CHEK1,ACTL6A,KDM8,ECD,OTUB1,SRSF5
GO:0006974	Cellular response to dna damage stimulus	11	793	0.78	0.00024	9606.ENSP00000209875,9606.ENSP00000266970,9606.ENSP00000318297,9606.ENSP00000343535,9606.ENSP00000350512,9606.ENSP00000360613,9606.ENSP00000364519,9606.ENSP00000368458,9606.ENSP00000388648,9606.ENSP00000397552,9606.ENSP00000444357	CBX5,CDK2,RUVBL1,USP7,COPS5,UBE2A,TFDP1,PCNA,CHEK1,ACTL6A,OTUB1
GO:0016070	RNA metabolic process	15	1584	0.61	0.00024	9606.ENSP00000268482,9606.ENSP00000283131,9606.ENSP00000297347,9606.ENSP00000298532,9606.ENSP00000311513,9606.ENSP00000326261,9606.ENSP00000340176,9606.ENSP00000359531,9606.ENSP00000361219,9606.ENSP00000362068,9606.ENSP00000364519,9606.ENSP00000376276,9606.ENSP00000380033,9606.ENSP00000401566,9606.ENSP00000452123	DHX38,SMARCA5,MED30,SNAPC4,RSF1,SRRM1,RBPMS,GTF2B,GTF3C4,TAF8,TFDP1,SRSF2,DDX17,ECD,SRSF5
GO:0006281	DNA repair	9	522	0.87	0.00042	9606.ENSP00000266970,9606.ENSP00000318297,9606.ENSP00000343535,9606.ENSP00000350512,9606.ENSP00000360613,9606.ENSP00000368458,9606.ENSP00000388648,9606.ENSP00000397552,9606.ENSP00000444357	CDK2,RUVBL1,USP7,COPS5,UBE2A,PCNA,CHEK1,ACTL6A,OTUB1
GO:0000278	Mitotic cell cycle	10	695	0.8	0.00052	9606.ENSP00000266970,9606.ENSP00000286398,9606.ENSP00000313950,9606.ENSP00000325290,9606.ENSP00000336868,9606.ENSP00000362937,9606.ENSP00000364519,9606.ENSP00000368458,9606.ENSP00000376276,9606.ENSP00000398410	CDK2,SMC2,AURKB,GSG2,CENPA,RCC1,TFDP1,PCNA,SRSF2,KDM8
GO:0010604	Positive regulation of macromolecule metabolic process	22	3600	0.42	0.00052	9606.ENSP00000217964,9606.ENSP00000266970,9606.ENSP00000268712,9606.ENSP00000283131,9606.ENSP00000297347,9606.ENSP00000311513,9606.ENSP00000313950,9606.ENSP00000318297,9606.ENSP00000340176,9606.ENSP00000343535,9606.ENSP00000350512,9606.ENSP00000359531,9606.ENSP00000362068,9606.ENSP00000362649,9606.ENSP00000364519,9606.ENSP00000368458,9606.ENSP00000380033,9606.ENSP00000388648,9606.ENSP00000397552,…	TBL1X,CDK2,NCOR1,SMARCA5,MED30,RSF1,AURKB,RUVBL1,RBPMS,USP7,COPS5,GTF2B,TAF8,HDAC1,TFDP1,PCNA,DDX17,CHEK1,ACTL6A,KDM8,ECD,SRSF5
GO:0070317	Negative regulation of g0 to g1 transition	4	43	1.61	0.00059	9606.ENSP00000209875,9606.ENSP00000316578,9606.ENSP00000364519,9606.ENSP00000388648	CBX5,SUZ12,TFDP1,CHEK1
GO:0000122	Negative regulation of transcription by rna polymerase ii	11	895	0.73	0.00067	9606.ENSP00000209875,9606.ENSP00000217964,9606.ENSP00000266970,9606.ENSP00000268712,9606.ENSP00000313950,9606.ENSP00000316578,9606.ENSP00000317992,9606.ENSP00000346464,9606.ENSP00000362649,9606.ENSP00000364912,9606.ENSP00000368458	CBX5,TBL1X,CDK2,NCOR1,AURKB,SUZ12,NOC2L,VPS72,HDAC1,SPEN,PCNA
GO:0010467	Gene expression	16	2056	0.53	0.001	9606.ENSP00000268482,9606.ENSP00000283131,9606.ENSP00000297347,9606.ENSP00000298532,9606.ENSP00000311513,9606.ENSP00000326261,9606.ENSP00000340176,9606.ENSP00000350512,9606.ENSP00000359531,9606.ENSP00000361219,9606.ENSP00000362068,9606.ENSP00000364519,9606.ENSP00000376276,9606.ENSP00000380033,9606.ENSP00000401566,9606.ENSP00000452123	DHX38,SMARCA5,MED30,SNAPC4,RSF1,SRRM1,RBPMS,COPS5,GTF2B,GTF3C4,TAF8,TFDP1,SRSF2,DDX17,ECD,SRSF5
GO:0034645	Cellular macromolecule biosynthetic process	14	1592	0.58	0.0011	9606.ENSP00000266970,9606.ENSP00000283131,9606.ENSP00000297347,9606.ENSP00000298532,9606.ENSP00000311513,9606.ENSP00000350512,9606.ENSP00000353458,9606.ENSP00000359531,9606.ENSP00000361219,9606.ENSP00000362068,9606.ENSP00000364519,9606.ENSP00000368458,9606.ENSP00000388648,9606.ENSP00000477538	CDK2,SMARCA5,MED30,SNAPC4,RSF1,COPS5,BAZ1A,GTF2B,GTF3C4,TAF8,TFDP1,PCNA,CHEK1,NAP1L1
GO:0045893	Positive regulation of transcription, dna-templated	14	1587	0.58	0.0011	9606.ENSP00000217964,9606.ENSP00000266970,9606.ENSP00000283131,9606.ENSP00000297347,9606.ENSP00000311513,9606.ENSP00000350512,9606.ENSP00000359531,9606.ENSP00000362068,9606.ENSP00000362649,9606.ENSP00000364519,9606.ENSP00000380033,9606.ENSP00000388648,9606.ENSP00000398410,9606.ENSP00000401566	TBL1X,CDK2,SMARCA5,MED30,RSF1,COPS5,GTF2B,TAF8,HDAC1,TFDP1,DDX17,CHEK1,KDM8,ECD
GO:1903047	Mitotic cell cycle process	9	616	0.8	0.0013	9606.ENSP00000266970,9606.ENSP00000286398,9606.ENSP00000313950,9606.ENSP00000325290,9606.ENSP00000336868,9606.ENSP00000362937,9606.ENSP00000364519,9606.ENSP00000368458,9606.ENSP00000398410	CDK2,SMC2,AURKB,GSG2,CENPA,RCC1,TFDP1,PCNA,KDM8
GO:0010948	Negative regulation of cell cycle process	7	328	0.97	0.0014	9606.ENSP00000209875,9606.ENSP00000266970,9606.ENSP00000313950,9606.ENSP00000316578,9606.ENSP00000364519,9606.ENSP00000368458,9606.ENSP00000388648	CBX5,CDK2,AURKB,SUZ12,TFDP1,PCNA,CHEK1
GO:0051172	Negative regulation of nitrogen compound metabolic process	17	2429	0.48	0.0018	9606.ENSP00000209875,9606.ENSP00000217964,9606.ENSP00000266970,9606.ENSP00000268712,9606.ENSP00000283131,9606.ENSP00000311513,9606.ENSP00000313950,9606.ENSP00000316578,9606.ENSP00000317992,9606.ENSP00000343535,9606.ENSP00000346464,9606.ENSP00000362649,9606.ENSP00000364912,9606.ENSP00000368458,9606.ENSP00000376276,9606.ENSP00000398410,9606.ENSP00000444357	CBX5,TBL1X,CDK2,NCOR1,SMARCA5,RSF1,AURKB,SUZ12,NOC2L,USP7,VPS72,HDAC1,SPEN,PCNA,SRSF2,KDM8,OTUB1
GO:0071459	Protein localization to chromosome, centromeric region	3	18	1.86	0.0018	9606.ENSP00000313950,9606.ENSP00000325290,9606.ENSP00000336868	AURKB,GSG2,CENPA
GO:0051301	Cell division	8	493	0.85	0.002	9606.ENSP00000220514,9606.ENSP00000266970,9606.ENSP00000286398,9606.ENSP00000309790,9606.ENSP00000313950,9606.ENSP00000318297,9606.ENSP00000336868,9606.ENSP00000362937	OIP5,CDK2,SMC2,MIS18BP1,AURKB,RUVBL1,CENPA,RCC1
GO:0051052	Regulation of dna metabolic process	7	360	0.93	0.0023	9606.ENSP00000266970,9606.ENSP00000313950,9606.ENSP00000343535,9606.ENSP00000364519,9606.ENSP00000368458,9606.ENSP00000388648,9606.ENSP00000444357	CDK2,AURKB,USP7,TFDP1,PCNA,CHEK1,OTUB1
GO:0009411	Response to uv	5	144	1.18	0.0028	9606.ENSP00000313950,9606.ENSP00000317992,9606.ENSP00000360613,9606.ENSP00000368458,9606.ENSP00000388648	AURKB,NOC2L,UBE2A,PCNA,CHEK1
GO:0010629	Negative regulation of gene expression	15	2014	0.51	0.0032	9606.ENSP00000209875,9606.ENSP00000217964,9606.ENSP00000266970,9606.ENSP00000268712,9606.ENSP00000283131,9606.ENSP00000311513,9606.ENSP00000313950,9606.ENSP00000316578,9606.ENSP00000317992,9606.ENSP00000346464,9606.ENSP00000362649,9606.ENSP00000364912,9606.ENSP00000368458,9606.ENSP00000380033,9606.ENSP00000398410	CBX5,TBL1X,CDK2,NCOR1,SMARCA5,RSF1,AURKB,SUZ12,NOC2L,VPS72,HDAC1,SPEN,PCNA,DDX17,KDM8
GO:0010605	Negative regulation of macromolecule metabolic process	18	2875	0.43	0.0038	9606.ENSP00000209875,9606.ENSP00000217964,9606.ENSP00000266970,9606.ENSP00000268712,9606.ENSP00000283131,9606.ENSP00000311513,9606.ENSP00000313950,9606.ENSP00000316578,9606.ENSP00000317992,9606.ENSP00000343535,9606.ENSP00000346464,9606.ENSP00000362649,9606.ENSP00000364912,9606.ENSP00000368458,9606.ENSP00000376276,9606.ENSP00000380033,9606.ENSP00000398410,9606.ENSP00000444357	CBX5,TBL1X,CDK2,NCOR1,SMARCA5,RSF1,AURKB,SUZ12,NOC2L,USP7,VPS72,HDAC1,SPEN,PCNA,SRSF2,DDX17,KDM8,OTUB1
GO:0044085	Cellular component biogenesis	17	2583	0.46	0.0038	9606.ENSP00000220514,9606.ENSP00000266970,9606.ENSP00000268712,9606.ENSP00000283131,9606.ENSP00000309790,9606.ENSP00000311513,9606.ENSP00000313950,9606.ENSP00000317992,9606.ENSP00000318297,9606.ENSP00000336868,9606.ENSP00000350512,9606.ENSP00000359531,9606.ENSP00000362649,9606.ENSP00000362937,9606.ENSP00000380033,9606.ENSP00000452123,9606.ENSP00000477538	OIP5,CDK2,NCOR1,SMARCA5,MIS18BP1,RSF1,AURKB,NOC2L,RUVBL1,CENPA,COPS5,GTF2B,HDAC1,RCC1,DDX17,SRSF5,NAP1L1
GO:0072422	Signal transduction involved in dna damage checkpoint	4	75	1.37	0.0038	9606.ENSP00000266970,9606.ENSP00000364519,9606.ENSP00000368458,9606.ENSP00000388648	CDK2,TFDP1,PCNA,CHEK1
GO:0010628	Positive regulation of gene expression	16	2337	0.47	0.0042	9606.ENSP00000217964,9606.ENSP00000266970,9606.ENSP00000268712,9606.ENSP00000283131,9606.ENSP00000297347,9606.ENSP00000311513,9606.ENSP00000350512,9606.ENSP00000359531,9606.ENSP00000362068,9606.ENSP00000362649,9606.ENSP00000364519,9606.ENSP00000380033,9606.ENSP00000388648,9606.ENSP00000398410,9606.ENSP00000401566,9606.ENSP00000452123	TBL1X,CDK2,NCOR1,SMARCA5,MED30,RSF1,COPS5,GTF2B,TAF8,HDAC1,TFDP1,DDX17,CHEK1,KDM8,ECD,SRSF5
GO:0031324	Negative regulation of cellular metabolic process	17	2630	0.45	0.0045	9606.ENSP00000209875,9606.ENSP00000217964,9606.ENSP00000266970,9606.ENSP00000268712,9606.ENSP00000283131,9606.ENSP00000311513,9606.ENSP00000313950,9606.ENSP00000316578,9606.ENSP00000317992,9606.ENSP00000343535,9606.ENSP00000346464,9606.ENSP00000362649,9606.ENSP00000364912,9606.ENSP00000368458,9606.ENSP00000376276,9606.ENSP00000398410,9606.ENSP00000444357	CBX5,TBL1X,CDK2,NCOR1,SMARCA5,RSF1,AURKB,SUZ12,NOC2L,USP7,VPS72,HDAC1,SPEN,PCNA,SRSF2,KDM8,OTUB1
GO:0006351	Transcription, dna-templated	8	567	0.79	0.0049	9606.ENSP00000283131,9606.ENSP00000297347,9606.ENSP00000298532,9606.ENSP00000311513,9606.ENSP00000359531,9606.ENSP00000361219,9606.ENSP00000362068,9606.ENSP00000364519	SMARCA5,MED30,SNAPC4,RSF1,GTF2B,GTF3C4,TAF8,TFDP1
GO:0031124	mRNA 3-end processing	4	83	1.32	0.0052	9606.ENSP00000268482,9606.ENSP00000326261,9606.ENSP00000376276,9606.ENSP00000452123	DHX38,SRRM1,SRSF2,SRSF5
GO:0034644	Cellular response to uv	4	83	1.32	0.0052	9606.ENSP00000313950,9606.ENSP00000317992,9606.ENSP00000368458,9606.ENSP00000388648	AURKB,NOC2L,PCNA,CHEK1
GO:0010564	Regulation of cell cycle process	9	760	0.71	0.0056	9606.ENSP00000209875,9606.ENSP00000266970,9606.ENSP00000313950,9606.ENSP00000316578,9606.ENSP00000362937,9606.ENSP00000364519,9606.ENSP00000368458,9606.ENSP00000388648,9606.ENSP00000401566	CBX5,CDK2,AURKB,SUZ12,RCC1,TFDP1,PCNA,CHEK1,ECD
GO:0022402	Cell cycle process	10	976	0.65	0.0066	9606.ENSP00000266970,9606.ENSP00000268712,9606.ENSP00000286398,9606.ENSP00000313950,9606.ENSP00000325290,9606.ENSP00000336868,9606.ENSP00000362937,9606.ENSP00000364519,9606.ENSP00000368458,9606.ENSP00000398410	CDK2,NCOR1,SMC2,AURKB,GSG2,CENPA,RCC1,TFDP1,PCNA,KDM8
GO:1901796	Regulation of signal transduction by p53 class mediator	5	182	1.08	0.007	9606.ENSP00000266970,9606.ENSP00000313950,9606.ENSP00000317992,9606.ENSP00000362649,9606.ENSP00000388648	CDK2,AURKB,NOC2L,HDAC1,CHEK1
GO:0098781	ncRNA transcription	4	95	1.26	0.008	9606.ENSP00000298532,9606.ENSP00000359531,9606.ENSP00000361219,9606.ENSP00000362068	SNAPC4,GTF2B,GTF3C4,TAF8
GO:0051726	Regulation of cell cycle	11	1230	0.59	0.0088	9606.ENSP00000209875,9606.ENSP00000266970,9606.ENSP00000313950,9606.ENSP00000316578,9606.ENSP00000350512,9606.ENSP00000362937,9606.ENSP00000364519,9606.ENSP00000368458,9606.ENSP00000388648,9606.ENSP00000401566,9606.ENSP00000452123	CBX5,CDK2,AURKB,SUZ12,COPS5,RCC1,TFDP1,PCNA,CHEK1,ECD,SRSF5
GO:0034622	Cellular protein-containing complex assembly	9	816	0.68	0.0091	9606.ENSP00000220514,9606.ENSP00000283131,9606.ENSP00000309790,9606.ENSP00000311513,9606.ENSP00000318297,9606.ENSP00000336868,9606.ENSP00000359531,9606.ENSP00000452123,9606.ENSP00000477538	OIP5,SMARCA5,MIS18BP1,RSF1,RUVBL1,CENPA,GTF2B,SRSF5,NAP1L1
GO:0000075	Cell cycle checkpoint	5	198	1.04	0.01	9606.ENSP00000266970,9606.ENSP00000313950,9606.ENSP00000364519,9606.ENSP00000368458,9606.ENSP00000388648	CDK2,AURKB,TFDP1,PCNA,CHEK1
GO:0009987	Cellular process	44	15024	0.1	0.0101	9606.ENSP00000209875,9606.ENSP00000217964,9606.ENSP00000220514,9606.ENSP00000262519,9606.ENSP00000266970,9606.ENSP00000268482,9606.ENSP00000268712,9606.ENSP00000282903,9606.ENSP00000283131,9606.ENSP00000286398,9606.ENSP00000297347,9606.ENSP00000298532,9606.ENSP00000309790,9606.ENSP00000311513,9606.ENSP00000313950,9606.ENSP00000316578,9606.ENSP00000317992,9606.ENSP00000318297,9606.ENSP00000325290,…	CBX5,TBL1X,OIP5,SETD1A,CDK2,DHX38,NCOR1,PLOD2,SMARCA5,SMC2,MED30,SNAPC4,MIS18BP1,RSF1,AURKB,SUZ12,NOC2L,RUVBL1,GSG2,SRRM1,CENPA,RBPMS,USP7,VPS72,COPS5,BAZ1A,GTF2B,UBE2A,GTF3C4,TAF8,HDAC1,RCC1,TFDP1,SPEN,PCNA,SRSF2,DDX17,CHEK1,ACTL6A,KDM8,ECD,OTUB1,SRSF5,NAP1L1
GO:0006260	DNA replication	5	205	1.03	0.0114	9606.ENSP00000266970,9606.ENSP00000353458,9606.ENSP00000368458,9606.ENSP00000388648,9606.ENSP00000477538	CDK2,BAZ1A,PCNA,CHEK1,NAP1L1
GO:0006406	mRNA export from nucleus	4	109	1.2	0.0126	9606.ENSP00000268482,9606.ENSP00000326261,9606.ENSP00000376276,9606.ENSP00000452123	DHX38,SRRM1,SRSF2,SRSF5
GO:0048522	Positive regulation of cellular process	25	5579	0.29	0.0127	9606.ENSP00000217964,9606.ENSP00000266970,9606.ENSP00000283131,9606.ENSP00000297347,9606.ENSP00000311513,9606.ENSP00000313950,9606.ENSP00000316578,9606.ENSP00000318297,9606.ENSP00000340176,9606.ENSP00000343535,9606.ENSP00000350512,9606.ENSP00000359531,9606.ENSP00000360613,9606.ENSP00000362068,9606.ENSP00000362649,9606.ENSP00000364519,9606.ENSP00000364912,9606.ENSP00000368458,9606.ENSP00000380033,…	TBL1X,CDK2,SMARCA5,MED30,RSF1,AURKB,SUZ12,RUVBL1,RBPMS,USP7,COPS5,GTF2B,UBE2A,TAF8,HDAC1,TFDP1,SPEN,PCNA,DDX17,CHEK1,ACTL6A,KDM8,ECD,SRSF5,NAP1L1
GO:0006352	DNA-templated transcription, initiation	5	214	1.01	0.0134	9606.ENSP00000283131,9606.ENSP00000297347,9606.ENSP00000311513,9606.ENSP00000359531,9606.ENSP00000361219	SMARCA5,MED30,RSF1,GTF2B,GTF3C4
GO:0022607	Cellular component assembly	15	2359	0.44	0.0155	9606.ENSP00000220514,9606.ENSP00000266970,9606.ENSP00000268712,9606.ENSP00000283131,9606.ENSP00000309790,9606.ENSP00000311513,9606.ENSP00000313950,9606.ENSP00000317992,9606.ENSP00000318297,9606.ENSP00000336868,9606.ENSP00000359531,9606.ENSP00000362649,9606.ENSP00000362937,9606.ENSP00000452123,9606.ENSP00000477538	OIP5,CDK2,NCOR1,SMARCA5,MIS18BP1,RSF1,AURKB,NOC2L,RUVBL1,CENPA,GTF2B,HDAC1,RCC1,SRSF5,NAP1L1
GO:0033044	Regulation of chromosome organization	6	359	0.86	0.0164	9606.ENSP00000262519,9606.ENSP00000313950,9606.ENSP00000317992,9606.ENSP00000343535,9606.ENSP00000388648,9606.ENSP00000444357	SETD1A,AURKB,NOC2L,USP7,CHEK1,OTUB1
GO:0050794	Regulation of cellular process	37	10932	0.17	0.0172	9606.ENSP00000209875,9606.ENSP00000217964,9606.ENSP00000262519,9606.ENSP00000266970,9606.ENSP00000268712,9606.ENSP00000283131,9606.ENSP00000297347,9606.ENSP00000298532,9606.ENSP00000311513,9606.ENSP00000313950,9606.ENSP00000316578,9606.ENSP00000317992,9606.ENSP00000318297,9606.ENSP00000325290,9606.ENSP00000340176,9606.ENSP00000343535,9606.ENSP00000346464,9606.ENSP00000350512,9606.ENSP00000353458,…	CBX5,TBL1X,SETD1A,CDK2,NCOR1,SMARCA5,MED30,SNAPC4,RSF1,AURKB,SUZ12,NOC2L,RUVBL1,GSG2,RBPMS,USP7,VPS72,COPS5,BAZ1A,GTF2B,ZZZ3,UBE2A,TAF8,HDAC1,RCC1,TFDP1,SPEN,PCNA,SRSF2,DDX17,CHEK1,ACTL6A,KDM8,ECD,OTUB1,SRSF5,NAP1L1
GO:0048518	Positive regulation of biological process	26	6112	0.27	0.0193	9606.ENSP00000217964,9606.ENSP00000266970,9606.ENSP00000268712,9606.ENSP00000283131,9606.ENSP00000297347,9606.ENSP00000311513,9606.ENSP00000313950,9606.ENSP00000316578,9606.ENSP00000318297,9606.ENSP00000340176,9606.ENSP00000343535,9606.ENSP00000350512,9606.ENSP00000359531,9606.ENSP00000360613,9606.ENSP00000362068,9606.ENSP00000362649,9606.ENSP00000364519,9606.ENSP00000364912,9606.ENSP00000368458,…	TBL1X,CDK2,NCOR1,SMARCA5,MED30,RSF1,AURKB,SUZ12,RUVBL1,RBPMS,USP7,COPS5,GTF2B,UBE2A,TAF8,HDAC1,TFDP1,SPEN,PCNA,DDX17,CHEK1,ACTL6A,KDM8,ECD,SRSF5,NAP1L1
GO:1901988	Negative regulation of cell cycle phase transition	5	235	0.97	0.0195	9606.ENSP00000266970,9606.ENSP00000313950,9606.ENSP00000364519,9606.ENSP00000368458,9606.ENSP00000388648	CDK2,AURKB,TFDP1,PCNA,CHEK1
GO:0000082	G1/S transition of mitotic cell cycle	4	128	1.13	0.0209	9606.ENSP00000266970,9606.ENSP00000362937,9606.ENSP00000364519,9606.ENSP00000368458	CDK2,RCC1,TFDP1,PCNA
GO:0008380	RNA splicing	6	396	0.82	0.0255	9606.ENSP00000268482,9606.ENSP00000326261,9606.ENSP00000376276,9606.ENSP00000380033,9606.ENSP00000401566,9606.ENSP00000452123	DHX38,SRRM1,SRSF2,DDX17,ECD,SRSF5
GO:0031503	Protein-containing complex localization	5	257	0.93	0.0275	9606.ENSP00000268482,9606.ENSP00000325290,9606.ENSP00000326261,9606.ENSP00000376276,9606.ENSP00000452123	DHX38,GSG2,SRRM1,SRSF2,SRSF5
GO:0006977	DNA damage response, signal transduction by p53 class mediator resulting in cell cycle arrest	3	59	1.34	0.0326	9606.ENSP00000266970,9606.ENSP00000364519,9606.ENSP00000368458	CDK2,TFDP1,PCNA
GO:0007059	Chromosome segregation	5	268	0.91	0.0326	9606.ENSP00000220514,9606.ENSP00000286398,9606.ENSP00000313950,9606.ENSP00000325290,9606.ENSP00000362937	OIP5,SMC2,AURKB,GSG2,RCC1
GO:0034654	Nucleobase-containing compound biosynthetic process	9	995	0.59	0.0326	9606.ENSP00000283131,9606.ENSP00000297347,9606.ENSP00000298532,9606.ENSP00000311513,9606.ENSP00000359531,9606.ENSP00000361219,9606.ENSP00000362068,9606.ENSP00000364519,9606.ENSP00000368458	SMARCA5,MED30,SNAPC4,RSF1,GTF2B,GTF3C4,TAF8,TFDP1,PCNA
GO:0048511	Rhythmic process	5	271	0.9	0.0333	9606.ENSP00000268712,9606.ENSP00000343535,9606.ENSP00000362649,9606.ENSP00000368458,9606.ENSP00000398410	NCOR1,USP7,HDAC1,PCNA,KDM8
GO:0002903	Negative regulation of b cell apoptotic process	2	12	1.86	0.0359	9606.ENSP00000313950,9606.ENSP00000317992	AURKB,NOC2L
GO:0070647	Protein modification by small protein conjugation or removal	9	1021	0.58	0.0364	9606.ENSP00000297347,9606.ENSP00000316578,9606.ENSP00000318297,9606.ENSP00000343535,9606.ENSP00000350512,9606.ENSP00000360613,9606.ENSP00000368458,9606.ENSP00000397552,9606.ENSP00000444357	MED30,SUZ12,RUVBL1,USP7,COPS5,UBE2A,PCNA,ACTL6A,OTUB1
GO:0044772	Mitotic cell cycle phase transition	5	280	0.89	0.0365	9606.ENSP00000266970,9606.ENSP00000362937,9606.ENSP00000364519,9606.ENSP00000368458,9606.ENSP00000398410	CDK2,RCC1,TFDP1,PCNA,KDM8
GO:0045944	Positive regulation of transcription by rna polymerase ii	10	1253	0.54	0.0365	9606.ENSP00000217964,9606.ENSP00000283131,9606.ENSP00000297347,9606.ENSP00000311513,9606.ENSP00000350512,9606.ENSP00000359531,9606.ENSP00000362649,9606.ENSP00000364519,9606.ENSP00000380033,9606.ENSP00000401566	TBL1X,SMARCA5,MED30,RSF1,COPS5,GTF2B,HDAC1,TFDP1,DDX17,ECD
GO:0006508	Proteolysis	10	1256	0.54	0.0367	9606.ENSP00000217964,9606.ENSP00000266970,9606.ENSP00000313950,9606.ENSP00000318297,9606.ENSP00000343535,9606.ENSP00000350512,9606.ENSP00000360613,9606.ENSP00000397552,9606.ENSP00000398410,9606.ENSP00000444357	TBL1X,CDK2,AURKB,RUVBL1,USP7,COPS5,UBE2A,ACTL6A,KDM8,OTUB1
GO:0007093	Mitotic cell cycle checkpoint	4	156	1.05	0.0367	9606.ENSP00000266970,9606.ENSP00000313950,9606.ENSP00000364519,9606.ENSP00000368458	CDK2,AURKB,TFDP1,PCNA
GO:0016579	Protein deubiquitination	5	281	0.89	0.0367	9606.ENSP00000318297,9606.ENSP00000343535,9606.ENSP00000350512,9606.ENSP00000397552,9606.ENSP00000444357	RUVBL1,USP7,COPS5,ACTL6A,OTUB1
GO:2000045	Regulation of g1/s transition of mitotic cell cycle	4	156	1.05	0.0367	9606.ENSP00000266970,9606.ENSP00000364519,9606.ENSP00000368458,9606.ENSP00000401566	CDK2,TFDP1,PCNA,ECD
GO:0044249	Cellular biosynthetic process	15	2611	0.4	0.037	9606.ENSP00000266970,9606.ENSP00000282903,9606.ENSP00000283131,9606.ENSP00000297347,9606.ENSP00000298532,9606.ENSP00000311513,9606.ENSP00000350512,9606.ENSP00000353458,9606.ENSP00000359531,9606.ENSP00000361219,9606.ENSP00000362068,9606.ENSP00000364519,9606.ENSP00000368458,9606.ENSP00000388648,9606.ENSP00000477538	CDK2,PLOD2,SMARCA5,MED30,SNAPC4,RSF1,COPS5,BAZ1A,GTF2B,GTF3C4,TAF8,TFDP1,PCNA,CHEK1,NAP1L1
GO:0065009	Regulation of molecular function	22	4913	0.29	0.037	9606.ENSP00000217964,9606.ENSP00000268712,9606.ENSP00000297347,9606.ENSP00000298532,9606.ENSP00000311513,9606.ENSP00000313950,9606.ENSP00000317992,9606.ENSP00000318297,9606.ENSP00000340176,9606.ENSP00000343535,9606.ENSP00000350512,9606.ENSP00000359531,9606.ENSP00000359837,9606.ENSP00000361219,9606.ENSP00000362649,9606.ENSP00000362937,9606.ENSP00000364519,9606.ENSP00000364912,9606.ENSP00000368458,…	TBL1X,NCOR1,MED30,SNAPC4,RSF1,AURKB,NOC2L,RUVBL1,RBPMS,USP7,COPS5,GTF2B,ZZZ3,GTF3C4,HDAC1,RCC1,TFDP1,SPEN,PCNA,SRSF2,DDX17,ACTL6A
GO:0046782	Regulation of viral transcription	3	65	1.3	0.0372	9606.ENSP00000311513,9606.ENSP00000359531,9606.ENSP00000362649	RSF1,GTF2B,HDAC1
GO:0000398	mRNA splicing, via spliceosome	5	294	0.87	0.0417	9606.ENSP00000268482,9606.ENSP00000326261,9606.ENSP00000376276,9606.ENSP00000380033,9606.ENSP00000452123	DHX38,SRRM1,SRSF2,DDX17,SRSF5
GO:0043933	Protein-containing complex subunit organization	11	1539	0.49	0.0417	9606.ENSP00000220514,9606.ENSP00000283131,9606.ENSP00000309790,9606.ENSP00000311513,9606.ENSP00000318297,9606.ENSP00000336868,9606.ENSP00000346464,9606.ENSP00000359531,9606.ENSP00000362649,9606.ENSP00000452123,9606.ENSP00000477538	OIP5,SMARCA5,MIS18BP1,RSF1,RUVBL1,CENPA,VPS72,GTF2B,HDAC1,SRSF5,NAP1L1
GO:1901987	Regulation of cell cycle phase transition	6	452	0.76	0.0417	9606.ENSP00000266970,9606.ENSP00000313950,9606.ENSP00000364519,9606.ENSP00000368458,9606.ENSP00000388648,9606.ENSP00000401566	CDK2,AURKB,TFDP1,PCNA,CHEK1,ECD
GO:0034501	Protein localization to kinetochore	2	14	1.79	0.0418	9606.ENSP00000313950,9606.ENSP00000325290	AURKB,GSG2
GO:0065003	Protein-containing complex assembly	10	1293	0.53	0.0418	9606.ENSP00000220514,9606.ENSP00000283131,9606.ENSP00000309790,9606.ENSP00000311513,9606.ENSP00000318297,9606.ENSP00000336868,9606.ENSP00000359531,9606.ENSP00000362649,9606.ENSP00000452123,9606.ENSP00000477538	OIP5,SMARCA5,MIS18BP1,RSF1,RUVBL1,CENPA,GTF2B,HDAC1,SRSF5,NAP1L1
GO:0042795	snRNA transcription by RNA polymerase II	3	71	1.26	0.0439	9606.ENSP00000298532,9606.ENSP00000359531,9606.ENSP00000362068	SNAPC4,GTF2B,TAF8
GO:0060766	Negative regulation of androgen receptor signaling pathway	2	15	1.76	0.0449	9606.ENSP00000268712,9606.ENSP00000362649	NCOR1,HDAC1
GO:0000381	Regulation of alternative mrna splicing, via spliceosome	3	73	1.25	0.0458	9606.ENSP00000376276,9606.ENSP00000380033,9606.ENSP00000452123	SRSF2,DDX17,SRSF5
GO:0006397	mRNA processing	6	468	0.75	0.0458	9606.ENSP00000268482,9606.ENSP00000326261,9606.ENSP00000376276,9606.ENSP00000380033,9606.ENSP00000401566,9606.ENSP00000452123	DHX38,SRRM1,SRSF2,DDX17,ECD,SRSF5
GO:0045930	Negative regulation of mitotic cell cycle	5	308	0.85	0.0467	9606.ENSP00000266970,9606.ENSP00000313950,9606.ENSP00000364519,9606.ENSP00000368458,9606.ENSP00000388648	CDK2,AURKB,TFDP1,PCNA,CHEK1
GO:0044403	Symbiotic process	8	865	0.6	0.0475	9606.ENSP00000209875,9606.ENSP00000336868,9606.ENSP00000343535,9606.ENSP00000359531,9606.ENSP00000362649,9606.ENSP00000362937,9606.ENSP00000364912,9606.ENSP00000368458	CBX5,CENPA,USP7,GTF2B,HDAC1,RCC1,SPEN,PCNA
GO:0006283	Transcription-coupled nucleotide-excision repair	3	75	1.24	0.0482	9606.ENSP00000343535,9606.ENSP00000350512,9606.ENSP00000368458	USP7,COPS5,PCNA
GO:0016584	Nucleosome positioning	2	16	1.74	0.0485	9606.ENSP00000283131,9606.ENSP00000311513	SMARCA5,RSF1
GO:0043968	Histone h2a acetylation	2	16	1.74	0.0485	9606.ENSP00000318297,9606.ENSP00000397552	RUVBL1,ACTL6A
