# Supplementary material for: Individualized Pooled CRISPR/Cas9 Screenings Identify CDK2 as a Druggable Vulnerability in a Canine Mammary Carcinoma Patient
Source: Vet Sci. 2025 Feb 18;12(2):183. doi: 10.3390/vetsci12020183 (PMC11861728; doi:10.3390/vetsci12020183)
Supplement: Supplementary file 1 [file vetsci-12-00183-s001.zip › Supplementary Table S6.xlsx]

## Sheet: enrichment.Process(5)
Supplementary Table S6: Biological processes (Gene Ontology) of the essential genes for ORG-63-C dispensable for ORG-63-N (druggable screen)
#term ID	term description	observed gene count	background gene count	strength	false discovery rate	matching proteins in your network (IDs)	matching proteins in your network (labels)
GO:0000278	Mitotic cell cycle	12	695	1.19	2.66e-08	9606.ENSP00000012443,9606.ENSP00000209728,9606.ENSP00000216367,9606.ENSP00000266970,9606.ENSP00000287647,9606.ENSP00000302564,9606.ENSP00000322570,9606.ENSP00000335153,9606.ENSP00000358813,9606.ENSP00000362082,9606.ENSP00000396704,9606.ENSP00000429633	PPP5C,CDC6,POLE2,CDK2,FANCD2,BCL2L1,POLE,HSP90AA1,TTK,CCND3,TOP2B,MYBL1
GO:0022402	Cell cycle process	12	976	1.04	6.6e-07	9606.ENSP00000209728,9606.ENSP00000216367,9606.ENSP00000266970,9606.ENSP00000287647,9606.ENSP00000302564,9606.ENSP00000307272,9606.ENSP00000322570,9606.ENSP00000335153,9606.ENSP00000358813,9606.ENSP00000362082,9606.ENSP00000396704,9606.ENSP00000429633	CDC6,POLE2,CDK2,FANCD2,BCL2L1,RPTOR,POLE,HSP90AA1,TTK,CCND3,TOP2B,MYBL1
GO:0007049	Cell cycle	13	1313	0.94	7.09e-07	9606.ENSP00000012443,9606.ENSP00000209728,9606.ENSP00000216367,9606.ENSP00000266970,9606.ENSP00000287647,9606.ENSP00000302564,9606.ENSP00000307272,9606.ENSP00000322570,9606.ENSP00000335153,9606.ENSP00000358813,9606.ENSP00000362082,9606.ENSP00000396704,9606.ENSP00000429633	PPP5C,CDC6,POLE2,CDK2,FANCD2,BCL2L1,RPTOR,POLE,HSP90AA1,TTK,CCND3,TOP2B,MYBL1
GO:1903047	Mitotic cell cycle process	10	616	1.16	1.52e-06	9606.ENSP00000209728,9606.ENSP00000216367,9606.ENSP00000266970,9606.ENSP00000287647,9606.ENSP00000302564,9606.ENSP00000322570,9606.ENSP00000335153,9606.ENSP00000358813,9606.ENSP00000362082,9606.ENSP00000396704	CDC6,POLE2,CDK2,FANCD2,BCL2L1,POLE,HSP90AA1,TTK,CCND3,TOP2B
GO:0006259	DNA metabolic process	10	750	1.07	7.93e-06	9606.ENSP00000012443,9606.ENSP00000209728,9606.ENSP00000216367,9606.ENSP00000229769,9606.ENSP00000266970,9606.ENSP00000287647,9606.ENSP00000289081,9606.ENSP00000322570,9606.ENSP00000335153,9606.ENSP00000396704	PPP5C,CDC6,POLE2,FANCE,CDK2,FANCD2,FANCC,POLE,HSP90AA1,TOP2B
GO:0007093	Mitotic cell cycle checkpoint	6	156	1.53	4.18e-05	9606.ENSP00000209728,9606.ENSP00000266970,9606.ENSP00000287647,9606.ENSP00000302564,9606.ENSP00000358813,9606.ENSP00000396704	CDC6,CDK2,FANCD2,BCL2L1,TTK,TOP2B
GO:0007346	Regulation of mitotic cell cycle	9	676	1.07	4.51e-05	9606.ENSP00000209728,9606.ENSP00000266970,9606.ENSP00000287647,9606.ENSP00000302564,9606.ENSP00000307272,9606.ENSP00000335153,9606.ENSP00000358813,9606.ENSP00000362082,9606.ENSP00000396704	CDC6,CDK2,FANCD2,BCL2L1,RPTOR,HSP90AA1,TTK,CCND3,TOP2B
GO:0051726	Regulation of cell cycle	10	1230	0.86	0.00046	9606.ENSP00000209728,9606.ENSP00000266970,9606.ENSP00000287647,9606.ENSP00000302564,9606.ENSP00000307272,9606.ENSP00000335153,9606.ENSP00000358813,9606.ENSP00000362082,9606.ENSP00000396704,9606.ENSP00000398880	CDC6,CDK2,FANCD2,BCL2L1,RPTOR,HSP90AA1,TTK,CCND3,TOP2B,CDK12
GO:0044772	Mitotic cell cycle phase transition	6	280	1.28	0.00072	9606.ENSP00000209728,9606.ENSP00000216367,9606.ENSP00000266970,9606.ENSP00000322570,9606.ENSP00000335153,9606.ENSP00000362082	CDC6,POLE2,CDK2,POLE,HSP90AA1,CCND3
GO:0033554	Cellular response to stress	11	1725	0.75	0.00079	9606.ENSP00000012443,9606.ENSP00000216367,9606.ENSP00000216797,9606.ENSP00000229769,9606.ENSP00000266970,9606.ENSP00000287647,9606.ENSP00000289081,9606.ENSP00000302564,9606.ENSP00000307272,9606.ENSP00000322570,9606.ENSP00000335153	PPP5C,POLE2,NFKBIA,FANCE,CDK2,FANCD2,FANCC,BCL2L1,RPTOR,POLE,HSP90AA1
GO:0006139	Nucleobase-containing compound metabolic process	13	2659	0.64	0.00081	9606.ENSP00000012443,9606.ENSP00000209728,9606.ENSP00000216367,9606.ENSP00000229769,9606.ENSP00000266970,9606.ENSP00000287647,9606.ENSP00000289081,9606.ENSP00000322570,9606.ENSP00000335153,9606.ENSP00000396704,9606.ENSP00000398880,9606.ENSP00000419851,9606.ENSP00000429633	PPP5C,CDC6,POLE2,FANCE,CDK2,FANCD2,FANCC,POLE,HSP90AA1,TOP2B,CDK12,GMPS,MYBL1
GO:0090304	Nucleic acid metabolic process	12	2178	0.69	0.00081	9606.ENSP00000012443,9606.ENSP00000209728,9606.ENSP00000216367,9606.ENSP00000229769,9606.ENSP00000266970,9606.ENSP00000287647,9606.ENSP00000289081,9606.ENSP00000322570,9606.ENSP00000335153,9606.ENSP00000396704,9606.ENSP00000398880,9606.ENSP00000429633	PPP5C,CDC6,POLE2,FANCE,CDK2,FANCD2,FANCC,POLE,HSP90AA1,TOP2B,CDK12,MYBL1
GO:0006281	DNA repair	7	522	1.08	0.00097	9606.ENSP00000012443,9606.ENSP00000216367,9606.ENSP00000229769,9606.ENSP00000266970,9606.ENSP00000287647,9606.ENSP00000289081,9606.ENSP00000322570	PPP5C,POLE2,FANCE,CDK2,FANCD2,FANCC,POLE
GO:0006974	Cellular response to dna damage stimulus	8	793	0.95	0.0011	9606.ENSP00000012443,9606.ENSP00000216367,9606.ENSP00000229769,9606.ENSP00000266970,9606.ENSP00000287647,9606.ENSP00000289081,9606.ENSP00000302564,9606.ENSP00000322570	PPP5C,POLE2,FANCE,CDK2,FANCD2,FANCC,BCL2L1,POLE
GO:0045786	Negative regulation of cell cycle	7	571	1.04	0.0014	9606.ENSP00000209728,9606.ENSP00000266970,9606.ENSP00000287647,9606.ENSP00000302564,9606.ENSP00000307272,9606.ENSP00000358813,9606.ENSP00000396704	CDC6,CDK2,FANCD2,BCL2L1,RPTOR,TTK,TOP2B
GO:0044238	Primary metabolic process	19	7332	0.36	0.002	9606.ENSP00000001008,9606.ENSP00000012443,9606.ENSP00000209728,9606.ENSP00000216367,9606.ENSP00000216797,9606.ENSP00000229268,9606.ENSP00000229769,9606.ENSP00000266970,9606.ENSP00000287647,9606.ENSP00000289081,9606.ENSP00000322570,9606.ENSP00000335153,9606.ENSP00000357869,9606.ENSP00000358813,9606.ENSP00000362082,9606.ENSP00000396704,9606.ENSP00000398880,9606.ENSP00000419851,9606.ENSP00000429633	FKBP4,PPP5C,CDC6,POLE2,NFKBIA,USP5,FANCE,CDK2,FANCD2,FANCC,POLE,HSP90AA1,PI4KB,TTK,CCND3,TOP2B,CDK12,GMPS,MYBL1
GO:0044260	Cellular macromolecule metabolic process	16	4976	0.46	0.0025	9606.ENSP00000001008,9606.ENSP00000012443,9606.ENSP00000209728,9606.ENSP00000216367,9606.ENSP00000216797,9606.ENSP00000229268,9606.ENSP00000229769,9606.ENSP00000266970,9606.ENSP00000287647,9606.ENSP00000289081,9606.ENSP00000322570,9606.ENSP00000335153,9606.ENSP00000358813,9606.ENSP00000362082,9606.ENSP00000396704,9606.ENSP00000398880	FKBP4,PPP5C,CDC6,POLE2,NFKBIA,USP5,FANCE,CDK2,FANCD2,FANCC,POLE,HSP90AA1,TTK,CCND3,TOP2B,CDK12
GO:0051321	Meiotic cell cycle	5	220	1.31	0.0025	9606.ENSP00000266970,9606.ENSP00000287647,9606.ENSP00000358813,9606.ENSP00000396704,9606.ENSP00000429633	CDK2,FANCD2,TTK,TOP2B,MYBL1
GO:0044237	Cellular metabolic process	19	7513	0.35	0.0027	9606.ENSP00000001008,9606.ENSP00000012443,9606.ENSP00000209728,9606.ENSP00000216367,9606.ENSP00000216797,9606.ENSP00000229268,9606.ENSP00000229769,9606.ENSP00000266970,9606.ENSP00000287647,9606.ENSP00000289081,9606.ENSP00000322570,9606.ENSP00000335153,9606.ENSP00000357869,9606.ENSP00000358813,9606.ENSP00000362082,9606.ENSP00000396704,9606.ENSP00000398880,9606.ENSP00000419851,9606.ENSP00000429633	FKBP4,PPP5C,CDC6,POLE2,NFKBIA,USP5,FANCE,CDK2,FANCD2,FANCC,POLE,HSP90AA1,PI4KB,TTK,CCND3,TOP2B,CDK12,GMPS,MYBL1
GO:1901990	Regulation of mitotic cell cycle phase transition	6	416	1.11	0.0027	9606.ENSP00000209728,9606.ENSP00000266970,9606.ENSP00000307272,9606.ENSP00000335153,9606.ENSP00000358813,9606.ENSP00000362082	CDC6,CDK2,RPTOR,HSP90AA1,TTK,CCND3
GO:0044774	Mitotic dna integrity checkpoint	4	109	1.51	0.0034	9606.ENSP00000209728,9606.ENSP00000266970,9606.ENSP00000287647,9606.ENSP00000396704	CDC6,CDK2,FANCD2,TOP2B
GO:0006270	DNA replication initiation	3	32	1.92	0.0036	9606.ENSP00000209728,9606.ENSP00000216367,9606.ENSP00000322570	CDC6,POLE2,POLE
GO:0006807	Nitrogen compound metabolic process	18	6852	0.37	0.0038	9606.ENSP00000001008,9606.ENSP00000012443,9606.ENSP00000209728,9606.ENSP00000216367,9606.ENSP00000216797,9606.ENSP00000229268,9606.ENSP00000229769,9606.ENSP00000266970,9606.ENSP00000287647,9606.ENSP00000289081,9606.ENSP00000322570,9606.ENSP00000335153,9606.ENSP00000358813,9606.ENSP00000362082,9606.ENSP00000396704,9606.ENSP00000398880,9606.ENSP00000419851,9606.ENSP00000429633	FKBP4,PPP5C,CDC6,POLE2,NFKBIA,USP5,FANCE,CDK2,FANCD2,FANCC,POLE,HSP90AA1,TTK,CCND3,TOP2B,CDK12,GMPS,MYBL1
GO:0071704	Organic substance metabolic process	19	7755	0.34	0.0038	9606.ENSP00000001008,9606.ENSP00000012443,9606.ENSP00000209728,9606.ENSP00000216367,9606.ENSP00000216797,9606.ENSP00000229268,9606.ENSP00000229769,9606.ENSP00000266970,9606.ENSP00000287647,9606.ENSP00000289081,9606.ENSP00000322570,9606.ENSP00000335153,9606.ENSP00000357869,9606.ENSP00000358813,9606.ENSP00000362082,9606.ENSP00000396704,9606.ENSP00000398880,9606.ENSP00000419851,9606.ENSP00000429633	FKBP4,PPP5C,CDC6,POLE2,NFKBIA,USP5,FANCE,CDK2,FANCD2,FANCC,POLE,HSP90AA1,PI4KB,TTK,CCND3,TOP2B,CDK12,GMPS,MYBL1
GO:0022414	Reproductive process	9	1400	0.76	0.0041	9606.ENSP00000001008,9606.ENSP00000216115,9606.ENSP00000266970,9606.ENSP00000287647,9606.ENSP00000289081,9606.ENSP00000302564,9606.ENSP00000358813,9606.ENSP00000396704,9606.ENSP00000429633	FKBP4,BIK,CDK2,FANCD2,FANCC,BCL2L1,TTK,TOP2B,MYBL1
GO:1900087	Positive regulation of g1/s transition of mitotic cell cycle	3	36	1.87	0.0041	9606.ENSP00000209728,9606.ENSP00000307272,9606.ENSP00000362082	CDC6,RPTOR,CCND3
GO:0000082	G1/S transition of mitotic cell cycle	4	128	1.44	0.0046	9606.ENSP00000209728,9606.ENSP00000216367,9606.ENSP00000266970,9606.ENSP00000322570	CDC6,POLE2,CDK2,POLE
GO:0043170	Macromolecule metabolic process	17	6137	0.39	0.0046	9606.ENSP00000001008,9606.ENSP00000012443,9606.ENSP00000209728,9606.ENSP00000216367,9606.ENSP00000216797,9606.ENSP00000229268,9606.ENSP00000229769,9606.ENSP00000266970,9606.ENSP00000287647,9606.ENSP00000289081,9606.ENSP00000322570,9606.ENSP00000335153,9606.ENSP00000358813,9606.ENSP00000362082,9606.ENSP00000396704,9606.ENSP00000398880,9606.ENSP00000429633	FKBP4,PPP5C,CDC6,POLE2,NFKBIA,USP5,FANCE,CDK2,FANCD2,FANCC,POLE,HSP90AA1,TTK,CCND3,TOP2B,CDK12,MYBL1
GO:0010564	Regulation of cell cycle process	7	760	0.91	0.0047	9606.ENSP00000209728,9606.ENSP00000266970,9606.ENSP00000302564,9606.ENSP00000307272,9606.ENSP00000335153,9606.ENSP00000358813,9606.ENSP00000362082	CDC6,CDK2,BCL2L1,RPTOR,HSP90AA1,TTK,CCND3
GO:0140013	Meiotic nuclear division	4	152	1.37	0.0079	9606.ENSP00000287647,9606.ENSP00000358813,9606.ENSP00000396704,9606.ENSP00000429633	FANCD2,TTK,TOP2B,MYBL1
GO:2000045	Regulation of g1/s transition of mitotic cell cycle	4	156	1.36	0.0083	9606.ENSP00000209728,9606.ENSP00000266970,9606.ENSP00000307272,9606.ENSP00000362082	CDC6,CDK2,RPTOR,CCND3
GO:0036297	Interstrand cross-link repair	3	56	1.68	0.0107	9606.ENSP00000229769,9606.ENSP00000287647,9606.ENSP00000289081	FANCE,FANCD2,FANCC
GO:0006260	DNA replication	4	205	1.24	0.0212	9606.ENSP00000209728,9606.ENSP00000216367,9606.ENSP00000266970,9606.ENSP00000322570	CDC6,POLE2,CDK2,POLE
GO:1900034	Regulation of cellular response to heat	3	79	1.53	0.027	9606.ENSP00000001008,9606.ENSP00000307272,9606.ENSP00000335153	FKBP4,RPTOR,HSP90AA1
GO:1901701	Cellular response to oxygen-containing compound	7	1055	0.77	0.0288	9606.ENSP00000012443,9606.ENSP00000209728,9606.ENSP00000216797,9606.ENSP00000266970,9606.ENSP00000289081,9606.ENSP00000302564,9606.ENSP00000307272	PPP5C,CDC6,NFKBIA,CDK2,FANCC,BCL2L1,RPTOR
GO:0051276	Chromosome organization	7	1066	0.77	0.0296	9606.ENSP00000012443,9606.ENSP00000216367,9606.ENSP00000266970,9606.ENSP00000287647,9606.ENSP00000322570,9606.ENSP00000335153,9606.ENSP00000396704	PPP5C,POLE2,CDK2,FANCD2,POLE,HSP90AA1,TOP2B
GO:0045132	Meiotic chromosome segregation	3	87	1.49	0.0329	9606.ENSP00000287647,9606.ENSP00000358813,9606.ENSP00000396704	FANCD2,TTK,TOP2B
GO:0034599	Cellular response to oxidative stress	4	244	1.16	0.0365	9606.ENSP00000012443,9606.ENSP00000266970,9606.ENSP00000287647,9606.ENSP00000289081	PPP5C,CDK2,FANCD2,FANCC
GO:0009966	Regulation of signal transduction	11	3107	0.5	0.0476	9606.ENSP00000012443,9606.ENSP00000216115,9606.ENSP00000216797,9606.ENSP00000266970,9606.ENSP00000287647,9606.ENSP00000302564,9606.ENSP00000307272,9606.ENSP00000335153,9606.ENSP00000358813,9606.ENSP00000362082,9606.ENSP00000398880	PPP5C,BIK,NFKBIA,CDK2,FANCD2,BCL2L1,RPTOR,HSP90AA1,TTK,CCND3,CDK12
GO:0071897	DNA biosynthetic process	3	101	1.42	0.0476	9606.ENSP00000216367,9606.ENSP00000322570,9606.ENSP00000335153	POLE2,POLE,HSP90AA1
